# Supplementary material for: Dibromido{2-(morpholin-4-yl)-N-[1-(2-pyrid­yl)ethyl­idene]ethanamine-κ3 N,N′,N′′}cadmium
Source: Acta Crystallogr Sect E Struct Rep Online. 2011 Feb 19;67(Pt 3):m347. doi: 10.1107/S160053681100554X (PMC3052017; doi:10.1107/S160053681100554X)
Supplement: Supplementary file 2 [file e-67-0m347-Isup2.hkl]

# 
# h,k,l, Fc-squared, Fo-squared, sigma(Fo-squared) and status flag 
# 
data_I
_shelx_title ' sad in P2(1)2(1)2(1)' 
_shelx_refln_list_code          4 
_shelx_F_calc_maximum      390.26 
_exptl_crystal_F_000       976.00 
_reflns_d_resolution_high  0.7829 
 
loop_ 
 _symmetry_equiv_pos_as_xyz 
 'x, y, z' 
 'x+1/2, -y+1/2, -z' 
 '-x, y+1/2, -z+1/2' 
 '-x+1/2, -y, z+1/2' 
 
_cell_length_a     9.1906 
_cell_length_b    12.2604 
_cell_length_c    14.7499 
_cell_angle_alpha  90.000 
_cell_angle_beta   90.000 
_cell_angle_gamma  90.000 
 
_shelx_F_squared_multiplier     1.000 
 
loop_ 
 _refln_index_h 
 _refln_index_k 
 _refln_index_l 
 _refln_F_squared_calc 
 _refln_F_squared_meas 
 _refln_F_squared_sigma 
 _refln_observed_status 
   2   0   0    17975.24    19072.94    308.51 o 
   4   0   0    25065.22    24720.23    406.78 o 
   6   0   0     6508.18     6231.52    128.58 o 
   8   0   0     6899.53     6853.16    179.79 o 
  10   0   0      692.71      693.81    101.19 o 
   1   1   0     1981.11     2114.79     29.46 o 
   2   1   0      870.89      904.12     18.79 o 
   3   1   0    85452.80    84354.40   1009.32 o 
   4   1   0       81.67      156.24     14.05 o 
   5   1   0    24546.32    25018.25    294.40 o 
   6   1   0      116.74      114.85     16.97 o 
   7   1   0     9418.53     9305.38    154.17 o 
   8   1   0       68.73      139.45     34.75 o 
   9   1   0     3413.46     3388.45     89.50 o 
  10   1   0       14.48       60.56     42.52 o 
  11   1   0     1125.22      932.12     83.05 o 
   0   2   0    74670.45    74867.40   1195.21 o 
   1   2   0      286.10      278.01     14.40 o 
   2   2   0     2645.00     2829.08     39.82 o 
   3   2   0      608.05      703.94     32.68 o 
   4   2   0     8117.15     7671.55    106.09 o 
   5   2   0       25.10       90.42     12.82 o 
   6   2   0     4305.60     4210.12     81.76 o 
   7   2   0       25.69       65.54     24.35 o 
   8   2   0     2705.80     2795.78     76.50 o 
   9   2   0       16.07       70.84     37.65 o 
  10   2   0      688.10      595.26     53.63 o 
  11   2   0       78.81       87.58     63.67 o 
   1   3   0     3383.75     3309.04     44.37 o 
   2   3   0      492.18      538.38     17.34 o 
   3   3   0    56465.75    54683.53    616.93 o 
   4   3   0      481.89      596.96     21.47 o 
   5   3   0    12077.67    12081.36    162.34 o 
   6   3   0       24.39       61.48     21.90 o 
   7   3   0     3131.67     3033.63     66.76 o 
   8   3   0      581.39      609.68     44.17 o 
   9   3   0     1608.67     1538.17     71.77 o 
  10   3   0      319.95      195.20     43.30 o 
  11   3   0     1084.05     1108.06     89.41 o 
   0   4   0   152300.22   146829.38   2340.47 o 
   1   4   0      251.46      277.78     11.99 o 
   2   4   0    12184.14    12613.24    212.25 o 
   3   4   0      225.46      256.15     15.32 o 
   4   4   0     6480.46     6310.67     86.97 o 
   5   4   0     1116.83     1220.55     38.89 o 
   6   4   0     6171.01     6096.71    108.65 o 
   7   4   0      324.45      380.77     35.57 o 
   8   4   0    10594.94    10345.20    174.26 o 
   9   4   0       23.03       40.88     38.47 o 
  10   4   0      454.51      361.09     49.48 o 
  11   4   0      475.93      483.79     75.83 o 
   1   5   0       76.55      102.25     10.42 o 
   2   5   0      105.61      152.08     12.65 o 
   3   5   0    75506.08    75813.50    907.55 o 
   4   5   0      383.35      487.12     22.73 o 
   5   5   0    14745.96    14856.34    185.89 o 
   6   5   0     1046.69     1089.74     43.10 o 
   7   5   0     8822.25     8691.16    137.33 o 
   8   5   0      656.22      686.80     47.52 o 
   9   5   0     1700.02     1670.91     70.15 o 
  10   5   0       10.64        2.24     44.31 o 
  11   5   0      589.70      555.45     69.09 o 
   0   6   0    99176.88    99813.33   1579.52 o 
   1   6   0      321.82      415.19     17.37 o 
   2   6   0     6440.92     6851.58     91.22 o 
   3   6   0      353.05      357.85     25.96 o 
   4   6   0     8611.07     8738.32    134.41 o 
   5   6   0       85.58      101.95     20.09 o 
   6   6   0     2521.14     2508.55     61.16 o 
   7   6   0        1.48       29.94     32.19 o 
   8   6   0     3599.84     3597.53     90.09 o 
   9   6   0        2.17       26.81     40.05 o 
  10   6   0      641.78      594.83     57.42 o 
   1   7   0      665.67      699.62     23.45 o 
   2   7   0      148.95      148.41     15.85 o 
   3   7   0    40257.58    40188.40    535.39 o 
   4   7   0      217.82      241.90     21.38 o 
   5   7   0     6112.28     6001.38    105.96 o 
   6   7   0      135.29      167.10     32.18 o 
   7   7   0     3571.18     3555.20     79.43 o 
   8   7   0     1102.45     1024.33     55.93 o 
   9   7   0     1956.39     1940.56     76.75 o 
  10   7   0      256.26      171.56     75.33 o 
   0   8   0    64232.98    65944.23   1055.37 o 
   1   8   0      157.10      192.85     20.34 o 
   2   8   0     4192.00     4455.23     68.79 o 
   3   8   0      877.59      892.62     31.73 o 
   4   8   0    10406.88    10141.67    145.61 o 
   5   8   0     1625.56     1562.62     47.85 o 
   6   8   0     1051.74     1014.06     50.09 o 
   7   8   0     1117.26     1008.11     50.31 o 
   8   8   0     3459.80     3540.46     92.95 o 
   9   8   0       68.80      131.81     50.93 o 
  10   8   0       14.29       -4.44     60.58 o 
   1   9   0      295.64      383.21     30.57 o 
   2   9   0      601.49      609.06     35.91 o 
   3   9   0    25883.05    25888.89    363.47 o 
   4   9   0        2.17       26.91     15.18 o 
   5   9   0    10285.04     9889.14    149.79 o 
   6   9   0       29.86       -1.16     23.42 o 
   7   9   0     4699.09     4495.13     94.95 o 
   8   9   0      802.87      895.77     64.57 o 
   9   9   0      763.66      866.31    119.05 o 
   0  10   0    30648.86    30814.55    604.86 o 
   1  10   0       68.18      125.82     28.49 o 
   2  10   0     6500.03     6395.00    115.80 o 
   3  10   0      404.93      416.31     37.61 o 
   4  10   0     1911.31     1842.54     61.35 o 
   5  10   0      172.30      134.13     39.13 o 
   6  10   0     2743.41     2585.75     85.81 o 
   7  10   0       27.20       74.49     49.05 o 
   8  10   0     3455.11     3564.72    123.49 o 
   9  10   0       61.95       42.51     70.78 o 
   1  11   0     1333.86     1339.80     55.13 o 
   2  11   0       54.62       75.35     30.66 o 
   3  11   0    19483.09    19211.58    285.42 o 
   4  11   0        1.70       34.69     33.23 o 
   5  11   0     3467.09     3434.34    125.05 o 
   6  11   0        5.45       17.92     49.87 o 
   7  11   0     2246.81     1959.60    143.96 o 
   8  11   0      861.04      688.92     75.94 o 
   0  12   0    23659.01    23949.35    492.34 o 
   1  12   0        3.38       73.72     34.24 o 
   2  12   0     1555.49     1519.77     61.15 o 
   3  12   0       25.02       29.70     34.60 o 
   4  12   0     2059.23     2097.62     80.44 o 
   5  12   0     1081.60      976.52    173.75 o 
   6  12   0      200.57      166.52     58.63 o 
   7  12   0       26.35       31.26     58.48 o 
   1  13   0      122.82      188.72     40.01 o 
   2  13   0      351.80      368.50     45.04 o 
   3  13   0     9736.97     9964.62    192.86 o 
   4  13   0       11.89       18.35     50.59 o 
   5  13   0     2709.02     2610.06    106.71 o 
   6  13   0       14.23       14.86     58.06 o 
   0  14   0    17273.72    17041.96    380.37 o 
   1  14   0       13.03      -10.28     44.07 o 
   2  14   0     1446.90     1272.19     73.68 o 
   3  14   0      261.11      233.88     51.97 o 
   4  14   0     1856.90     1896.86    129.91 o 
   5  14   0      948.84      813.99     80.15 o 
   1  15   0      198.58      230.69     55.90 o 
   2  15   0       34.35       61.92     51.96 o 
   3  15   0     5346.23     5434.59    138.57 o 
   1   0   1    12755.80    13001.31    158.62 o 
   2   0   1    21899.10    22361.80    292.11 o 
   3   0   1       33.06      114.94     12.46 o 
   4   0   1    41950.35    40690.33    464.02 o 
   5   0   1    14262.85    13996.59    172.80 o 
   6   0   1     3506.85     3515.07     60.43 o 
   7   0   1      662.09      739.37     41.83 o 
   8   0   1     3543.76     3447.72     84.32 o 
   9   0   1     1248.00     1239.31     60.50 o 
  10   0   1      392.40      397.13     55.48 o 
  11   0   1     2443.44     2399.93    101.35 o 
 -11   1   1     2105.82     2003.56     91.65 o 
 -10   1   1       89.40      125.54     43.56 o 
  -9   1   1     1603.93     1491.91     77.13 o 
  -8   1   1    12518.92    12599.88    199.70 o 
  -7   1   1    10484.53    10114.25    150.88 o 
  -6   1   1      622.66      611.34     31.23 o 
  -5   1   1      693.69      718.82     29.54 o 
  -4   1   1     7196.67     7172.45     94.84 o 
  -3   1   1     5850.71     5982.12     82.25 o 
  -2   1   1     7015.24     7047.61    120.36 o 
  -1   1   1    41522.14    42579.48    551.13 o 
   0   1   1        0.98       10.82      2.16 o 
   1   1   1    42298.60    42643.98    545.48 o 
   2   1   1     7047.51     7033.24     98.77 o 
   3   1   1     5786.39     5895.48     89.28 o 
   4   1   1     7368.22     7235.00    109.81 o 
   5   1   1      730.17      769.56     29.43 o 
   6   1   1      620.11      598.62     26.03 o 
   7   1   1    10319.08    10213.90    164.52 o 
   8   1   1    12052.04    12137.40    197.84 o 
   9   1   1     1628.52     1615.57     66.58 o 
  10   1   1       95.36       85.12     48.57 o 
  11   1   1     2085.52     1996.12     92.71 o 
 -11   2   1     2024.95     2134.25     95.18 o 
 -10   2   1       87.07      101.48     44.42 o 
  -9   2   1      944.01      950.35     56.81 o 
  -8   2   1     8059.01     8024.25    144.22 o 
  -7   2   1      573.72      640.81     36.64 o 
  -6   2   1     3781.10     3772.13     65.23 o 
  -5   2   1    12709.13    12256.67    173.21 o 
  -4   2   1    53442.33    53962.71    765.21 o 
  -3   2   1       14.97       80.14     12.76 o 
  -2   2   1     9458.75     9543.48    117.39 o 
  -1   2   1      705.09      753.30     24.36 o 
   0   2   1       36.90       68.80      7.88 o 
   1   2   1      673.40      643.20     20.93 o 
   2   2   1     8679.33     8775.24    126.34 o 
   3   2   1       61.03      116.38     11.07 o 
   4   2   1    52804.04    53173.05    608.93 o 
   5   2   1    11896.38    11415.53    159.32 o 
   6   2   1     3712.32     3683.95     72.47 o 
   7   2   1      701.13      698.60     38.53 o 
   8   2   1     8268.30     8077.65    143.35 o 
   9   2   1     1141.96     1162.60     59.08 o 
  10   2   1      238.04      242.62     54.35 o 
  11   2   1     1990.73     1998.64     93.90 o 
 -11   3   1     1479.30     1483.81     84.98 o 
 -10   3   1      170.32      178.62     46.09 o 
  -9   3   1      283.37      341.99     43.75 o 
  -8   3   1     7976.49     7861.80    157.79 o 
  -7   3   1     9385.66     9195.69    198.51 o 
  -6   3   1       74.89       58.65     21.52 o 
  -5   3   1     2904.35     2960.08     62.40 o 
  -4   3   1     3370.65     3062.00     49.09 o 
  -3   3   1    11944.78    12127.21    145.80 o 
  -2   3   1     7051.54     7086.26    103.64 o 
  -1   3   1    74171.23    72654.46   1897.15 o 
   0   3   1     1838.29     1721.05     37.20 o 
   1   3   1    74192.84    74783.73    826.80 o 
   2   3   1     7236.05     7368.56     85.33 o 
   3   3   1    11458.17    12029.88    168.04 o 
   4   3   1     3343.79     3123.91     50.97 o 
   5   3   1     2832.49     2959.36     49.33 o 
   6   3   1      227.10      232.99     21.93 o 
   7   3   1     9264.29     9152.83    152.12 o 
   8   3   1     8109.03     8209.72    144.45 o 
   9   3   1      275.14      337.25     43.97 o 
  10   3   1      150.28       95.58     44.83 o 
  11   3   1     1328.25     1226.99     90.15 o 
 -11   4   1     2001.55     2101.08    190.82 o 
 -10   4   1      229.75      243.70     48.37 o 
  -9   4   1     1133.41     1145.17     60.38 o 
  -8   4   1     5126.77     5082.44    106.12 o 
  -7   4   1     1962.97     1979.50     53.29 o 
  -6   4   1     7572.55     7663.55    126.85 o 
  -5   4   1    13425.26    13292.16    165.23 o 
  -4   4   1    35532.67    35077.43    400.71 o 
  -3   4   1     1965.79     2136.39     86.36 o 
  -2   4   1    12192.60    12514.04    164.16 o 
  -1   4   1     2675.69     2731.03     49.58 o 
   0   4   1        7.41       41.26      8.52 o 
   1   4   1     2465.10     2561.93     38.96 o 
   2   4   1    12942.97    13234.52    164.63 o 
   3   4   1     1407.04     1578.42     38.74 o 
   4   4   1    34543.26    34387.10    401.32 o 
   5   4   1    12985.50    13019.08    166.37 o 
   6   4   1     7356.14     7463.59    118.25 o 
   7   4   1     1945.50     2036.87     61.22 o 
   8   4   1     4765.61     4663.44    102.90 o 
   9   4   1      766.86      790.91     54.01 o 
  10   4   1      135.68      121.41     51.53 o 
  11   4   1     2041.62     2119.70    116.98 o 
 -11   5   1     2227.00     2240.02    115.32 o 
 -10   5   1      130.55       99.86     46.36 o 
  -9   5   1      352.96      355.90     47.43 o 
  -8   5   1     8058.73     7970.87    135.25 o 
  -7   5   1     5985.21     5753.71    115.22 o 
  -6   5   1      921.10      842.57     41.79 o 
  -5   5   1     1865.42     1821.07     40.77 o 
  -4   5   1     4065.23     4005.70     67.66 o 
  -3   5   1     3758.32     3741.55     55.94 o 
  -2   5   1     1173.47     1037.44     85.43 o 
  -1   5   1    45046.50    46167.78    521.55 o 
   0   5   1      200.50      195.63     22.66 o 
   1   5   1    45331.66    46203.43    522.18 o 
   2   5   1      801.91      774.12     22.52 o 
   3   5   1     3355.44     3402.04     55.20 o 
   4   5   1     4100.12     4148.20     70.91 o 
   5   5   1     1755.59     1740.31     42.26 o 
   6   5   1      590.12      514.23     33.98 o 
   7   5   1     6649.53     6760.51    118.92 o 
   8   5   1     8476.51     8479.72    147.77 o 
   9   5   1      350.93      370.90     46.89 o 
  10   5   1      122.67      150.67     53.29 o 
  11   5   1     2187.36     2039.65    110.81 o 
 -10   6   1      168.88      204.87     53.21 o 
  -9   6   1     1230.29     1233.21     64.69 o 
  -8   6   1     4861.60     4702.55     89.59 o 
  -7   6   1      180.33      230.65     36.25 o 
  -6   6   1     3396.72     3300.36     76.29 o 
  -5   6   1     8804.87     8612.09    121.00 o 
  -4   6   1    31602.61    31631.25    364.00 o 
  -3   6   1       28.30       39.02     14.68 o 
  -2   6   1     6717.96     6767.76     97.22 o 
  -1   6   1      599.69      642.85     19.39 o 
   0   6   1     3502.95     3623.42     58.47 o 
   1   6   1      484.25      492.55     18.61 o 
   2   6   1     6891.17     7000.14     92.43 o 
   3   6   1       67.13       62.11     14.36 o 
   4   6   1    30691.59    30524.87    389.99 o 
   5   6   1     7625.79     7508.04    118.54 o 
   6   6   1     3335.04     3326.76     70.90 o 
   7   6   1      232.90      341.78     33.24 o 
   8   6   1     4678.06     4696.45    103.55 o 
   9   6   1     1078.07     1173.26     63.10 o 
  10   6   1       58.56       90.09     58.77 o 
 -10   7   1      233.09      227.61     55.34 o 
  -9   7   1      650.65      658.18     60.32 o 
  -8   7   1     8374.61     8303.38    164.87 o 
  -7   7   1     5767.49     5780.58    126.19 o 
  -6   7   1      967.83      949.48     47.68 o 
  -5   7   1     2544.47     2556.70     53.34 o 
  -4   7   1     3510.22     3466.73     73.91 o 
  -3   7   1     2684.53     2648.39     57.09 o 
  -2   7   1     1762.95     1836.75     53.69 o 
  -1   7   1    27226.70    27313.73    318.55 o 
   0   7   1       27.31       61.56     14.36 o 
   1   7   1    27656.46    27554.35    319.17 o 
   2   7   1     1916.94     1936.88     38.89 o 
   3   7   1     2318.10     2346.08     47.66 o 
   4   7   1     3593.80     3478.43     70.46 o 
   5   7   1     2767.50     2643.94     70.03 o 
   6   7   1     1283.85     1284.79     48.89 o 
   7   7   1     5451.78     5450.12     96.77 o 
   8   7   1     7835.87     8044.78    149.37 o 
   9   7   1      649.60      636.92     60.79 o 
  10   7   1      211.11      247.64     59.26 o 
 -10   8   1       26.03       53.03     61.17 o 
  -9   8   1      521.84      580.22     60.74 o 
  -8   8   1     2970.89     3048.24     94.77 o 
  -7   8   1      609.52      620.00     47.48 o 
  -6   8   1     3236.66     3084.61     70.46 o 
  -5   8   1     8845.59     8468.66    130.51 o 
  -4   8   1    16393.56    16188.77    211.89 o 
  -3   8   1      316.32      333.65     22.02 o 
  -2   8   1     4637.24     4834.48     71.44 o 
  -1   8   1     2137.54     2247.91     46.66 o 
   0   8   1     1149.39     1244.34     35.35 o 
   1   8   1     1859.62     1968.83     60.12 o 
   2   8   1     4411.45     4608.25     71.88 o 
   3   8   1      130.46      170.99     20.17 o 
   4   8   1    15552.06    15641.37    213.86 o 
   5   8   1     8558.10     8570.27    140.62 o 
   6   8   1     2975.23     2863.98     82.45 o 
   7   8   1      633.39      693.02     49.50 o 
   8   8   1     2813.23     2806.93     85.78 o 
   9   8   1      469.90      525.17     67.82 o 
  10   8   1       88.23       96.89     63.59 o 
  -9   9   1      157.16      131.45     82.42 o 
  -8   9   1     4664.76     4779.04    120.98 o 
  -7   9   1     4402.37     4268.88    108.80 o 
  -6   9   1      396.98      379.94     39.76 o 
  -5   9   1     1905.09     1883.79     63.39 o 
  -4   9   1     2381.28     2387.94     60.74 o 
  -3   9   1     1464.72     1376.26     46.34 o 
  -2   9   1      452.83      443.35     28.16 o 
  -1   9   1    17185.62    17561.79    254.44 o 
   0   9   1       30.10      122.09     24.53 o 
   1   9   1    17102.73    17654.16    255.36 o 
   2   9   1      675.32      689.26     32.42 o 
   3   9   1     1114.28     1132.87     42.28 o 
   4   9   1     2354.72     2250.49     61.92 o 
   5   9   1     1700.52     1605.79     57.48 o 
   6   9   1      111.17       54.80     34.85 o 
   7   9   1     4265.82     4117.71    123.19 o 
   8   9   1     4363.95     4518.99    123.68 o 
   9   9   1      161.11      217.80     75.00 o 
  -9  10   1      965.62      975.94    123.54 o 
  -8  10   1     3223.02     3087.81    115.07 o 
  -7  10   1      536.11      689.51     70.31 o 
  -6  10   1     1896.63     1778.51     99.29 o 
  -5  10   1     3786.49     3652.59    107.81 o 
  -4  10   1    14915.43    15158.38    252.60 o 
  -3  10   1       80.88       97.79     29.30 o 
  -2  10   1     4079.49     4072.50     86.51 o 
  -1  10   1      806.82      892.13     43.36 o 
   0  10   1     1085.94     1106.34     47.42 o 
   1  10   1      620.77      749.95     41.58 o 
   2  10   1     4130.85     4163.50     87.60 o 
   3  10   1      199.65      243.03     33.83 o 
   4  10   1    15529.96    15374.12    234.14 o 
   5  10   1     3533.65     3587.69    117.82 o 
   6  10   1     1699.39     1566.73     74.67 o 
   7  10   1      632.87      637.98     58.81 o 
   8  10   1     3011.46     2799.84    155.34 o 
   9  10   1      708.01      782.78    131.48 o 
  -8  11   1     3243.46     3226.44    120.62 o 
  -7  11   1     2555.91     2533.49    103.48 o 
  -6  11   1     1319.41     1229.10    164.19 o 
  -5  11   1      628.14      637.09     60.37 o 
  -4  11   1     1165.82     1268.06     70.38 o 
  -3  11   1     4126.99     3948.78    102.62 o 
  -2  11   1     1031.94     1056.05     51.68 o 
  -1  11   1    14737.86    14634.11    224.46 o 
   0  11   1       91.29       45.22     30.80 o 
   1  11   1    14627.13    14576.22    224.85 o 
   2  11   1      601.79      649.89     53.18 o 
   3  11   1     3714.56     3468.04     86.24 o 
   4  11   1     1298.04     1232.41     57.52 o 
   5  11   1      576.84      591.99     59.37 o 
   6  11   1     1017.16     1008.03     74.67 o 
   7  11   1     2306.94     2286.61    104.95 o 
   8  11   1     3171.71     2900.52    196.74 o 
  -7  12   1      244.96      278.79     73.36 o 
  -6  12   1     1415.78     1367.08     85.33 o 
  -5  12   1     3448.27     3304.23    126.54 o 
  -4  12   1     6714.05     6705.29    159.50 o 
  -3  12   1      134.44      191.43     42.41 o 
  -2  12   1     3366.24     3220.60     83.14 o 
  -1  12   1     1033.25     1029.08     52.91 o 
   0  12   1     1563.58     1514.00     60.12 o 
   1  12   1      828.55      836.66     50.58 o 
   2  12   1     3242.35     3189.91     84.32 o 
   3  12   1      234.12      206.81     39.36 o 
   4  12   1     6562.35     6520.16    130.30 o 
   5  12   1     2923.61     2859.17    107.34 o 
   6  12   1     1266.13     1232.93     98.40 o 
   7  12   1      357.88      360.04     73.28 o 
  -6  13   1      176.79      250.13     63.64 o 
  -5  13   1      855.42      850.27     75.47 o 
  -4  13   1     1448.88     1462.69     84.50 o 
  -3  13   1     1099.57      973.37     63.97 o 
  -2  13   1      170.40      222.74     47.43 o 
  -1  13   1     6026.06     5982.91    135.59 o 
   0  13   1       91.07      111.04     38.98 o 
   1  13   1     6015.92     5958.02    122.39 o 
   2  13   1       38.61       33.77     38.27 o 
   3  13   1      872.50      890.48     56.48 o 
   4  13   1     1385.51     1422.29     75.68 o 
   5  13   1      778.61      837.53     76.09 o 
   6  13   1       43.36        1.63     57.51 o 
  -5  14   1     1301.46     1225.76    102.59 o 
  -4  14   1     5531.73     5613.98    155.09 o 
  -3  14   1       69.30      118.39     49.75 o 
  -2  14   1     1310.87     1328.43     73.07 o 
  -1  14   1     1112.94     1075.60     68.10 o 
   0  14   1      555.39      625.93     59.50 o 
   1  14   1      950.19      936.70     60.02 o 
   2  14   1     1340.98     1313.05     66.77 o 
   3  14   1       18.85       22.72     47.78 o 
   4  14   1     5481.70     5532.07    157.04 o 
   5  14   1     1208.97     1275.87     92.24 o 
  -3  15   1     1956.71     1882.39     89.34 o 
  -2  15   1      365.85      440.18     59.97 o 
  -1  15   1     4226.36     4187.15    121.84 o 
   0  15   1        2.77      -13.13     48.83 o 
   1  15   1     4476.01     4635.44    140.51 o 
   2  15   1      401.39      415.19     67.36 o 
   3  15   1     1610.00     1611.78     87.62 o 
   0   0   2    16062.07    16262.34    374.32 o 
   1   0   2     1034.87     1213.13     25.17 o 
   2   0   2    34813.32    34413.66    405.44 o 
   3   0   2      826.39      706.28     30.55 o 
   4   0   2       81.23      167.24     13.33 o 
   5   0   2      124.27      257.33     21.52 o 
   6   0   2       94.60      134.76     22.50 o 
   7   0   2     7248.89     7140.07    115.35 o 
   8   0   2      769.56      801.85     47.81 o 
   9   0   2    12122.10    12079.31    200.31 o 
  10   0   2      410.11      489.72     58.15 o 
  11   0   2      306.80      423.17     63.73 o 
 -11   1   2      435.43      407.53     63.86 o 
 -10   1   2      760.69      799.03     65.18 o 
  -9   1   2       50.62       72.97     36.93 o 
  -8   1   2      175.06      350.10     57.57 o 
  -7   1   2     3239.19     3343.85     71.16 o 
  -6   1   2     2684.76     2586.82     57.32 o 
  -5   1   2    10038.49    10136.99    131.89 o 
  -4   1   2    22283.88    21828.10    268.84 o 
  -3   1   2     4870.05     5233.00     78.46 o 
  -2   1   2     7181.85     7060.29     99.21 o 
  -1   1   2     3047.01     3135.02     42.31 o 
   0   1   2    34085.33    33394.46    400.59 o 
   1   1   2     3565.00     3617.13     43.97 o 
   2   1   2     7048.35     6955.64     80.59 o 
   3   1   2     4860.68     5007.55     73.21 o 
   4   1   2    21852.39    21070.24    272.01 o 
   5   1   2    10099.88    10261.80    153.35 o 
   6   1   2     2539.27     2517.12     55.32 o 
   7   1   2     3203.66     3187.24     75.74 o 
   8   1   2       72.11      213.19     39.59 o 
   9   1   2       35.50       61.52     37.28 o 
  10   1   2      712.69      721.12     64.45 o 
  11   1   2      444.06      444.28     64.26 o 
 -11   2   2      150.61      131.22     57.55 o 
 -10   2   2     1721.05     1670.35     83.83 o 
  -9   2   2    13849.37    13651.25    218.76 o 
  -8   2   2      677.49      729.33     47.42 o 
  -7   2   2     5049.45     5056.03     92.81 o 
  -6   2   2       95.11      131.42     20.80 o 
  -5   2   2      143.19      199.06     23.34 o 
  -4   2   2     1332.01     1407.67     60.92 o 
  -3   2   2     6667.23     6598.67    107.30 o 
  -2   2   2    23187.85    23551.56    328.72 o 
  -1   2   2    21282.16    21188.54    249.82 o 
   0   2   2     3436.77     3501.08     45.37 o 
   1   2   2    20024.83    20056.26    252.39 o 
   2   2   2    22100.90    22213.11    243.80 o 
   3   2   2     6713.14     6524.51     96.72 o 
   4   2   2     1060.38     1200.46     33.33 o 
   5   2   2        0.84       70.42     17.39 o 
   6   2   2       91.79       98.96     20.54 o 
   7   2   2     4956.62     5116.10    109.63 o 
   8   2   2      617.05      688.31     58.38 o 
   9   2   2    13748.04    12957.36    258.23 o 
  10   2   2     1780.76     1655.97     82.12 o 
  11   2   2      157.92      209.47     57.42 o 
 -11   3   2      117.06      116.47     57.36 o 
 -10   3   2      156.87      162.89     52.83 o 
  -9   3   2       21.27       40.64     39.42 o 
  -8   3   2      413.79      452.87     42.44 o 
  -7   3   2     1390.21     1452.56     47.84 o 
  -6   3   2     2733.55     2866.35     64.79 o 
  -5   3   2     8352.08     8366.90    123.67 o 
  -4   3   2    28110.62    27957.64    376.92 o 
  -3   3   2     2986.45     2988.52     52.14 o 
  -2   3   2      665.77      605.71     17.43 o 
  -1   3   2    12936.20    13264.74    161.52 o 
   0   3   2    18343.20    18584.60    228.55 o 
   1   3   2    12256.53    12498.40    174.50 o 
   2   3   2     1029.57      805.94    111.29 o 
   3   3   2     2988.31     3109.79     60.42 o 
   4   3   2    28134.96    28180.48    350.99 o 
   5   3   2     8698.01     8828.23    116.10 o 
   6   3   2     2679.75     2727.84     54.36 o 
   7   3   2     1210.52     1257.52     51.70 o 
   8   3   2      485.41      549.95     42.22 o 
   9   3   2        7.51       41.65     42.69 o 
  10   3   2      120.27      120.55     50.55 o 
  11   3   2      127.26      134.79     49.12 o 
 -11   4   2      683.05      649.13     78.22 o 
 -10   4   2     1259.82     1122.89     93.51 o 
  -9   4   2     9875.22     9699.74    174.83 o 
  -8   4   2     1346.61     1228.84     53.26 o 
  -7   4   2     9752.19     9733.16    146.10 o 
  -6   4   2      868.31      949.24     39.17 o 
  -5   4   2      355.65      421.62     33.37 o 
  -4   4   2      592.42      533.54     34.65 o 
  -3   4   2     3758.16     3679.28     57.14 o 
  -2   4   2     8470.89     8314.58    107.67 o 
  -1   4   2    14878.07    14933.02    196.62 o 
   0   4   2     8528.16     8606.29    189.20 o 
   1   4   2    16696.13    16511.69    198.18 o 
   2   4   2     9212.18     9120.39    109.60 o 
   3   4   2     3693.56     3557.94     56.07 o 
   4   4   2      420.20      389.90     21.19 o 
   5   4   2      149.28      284.77     21.15 o 
   6   4   2      854.54      871.10     33.80 o 
   7   4   2     9543.61     9444.42    158.15 o 
   8   4   2     1273.17     1234.01     56.55 o 
   9   4   2     9899.17    10125.12    193.62 o 
  10   4   2     1144.65     1185.60     74.34 o 
  11   4   2      687.00      715.24     79.31 o 
 -11   5   2      231.00      197.24     68.42 o 
 -10   5   2      374.32      357.98     65.48 o 
  -9   5   2      389.72      401.76     52.76 o 
  -8   5   2       31.85      143.27     35.02 o 
  -7   5   2     1706.51     1694.73     57.77 o 
  -6   5   2     3471.90     3464.15     84.92 o 
  -5   5   2     6924.11     7045.84    105.43 o 
  -4   5   2    14466.68    14046.56    184.77 o 
  -3   5   2     1069.63     1134.78     35.18 o 
  -1   5   2    10302.17    10374.65    142.90 o 
   0   5   2    26980.77    27872.48    343.77 o 
   1   5   2     9568.87     9837.46    134.46 o 
   2   5   2      244.73      206.01     14.13 o 
   3   5   2     1178.03     1272.64     51.83 o 
   4   5   2    14178.98    13861.61    174.84 o 
   5   5   2     6831.98     6994.59    106.51 o 
   6   5   2     3501.31     3517.60     64.57 o 
   7   5   2     1331.19     1365.66     51.93 o 
   8   5   2        2.41      113.49     36.82 o 
   9   5   2      275.07      295.22     49.36 o 
  10   5   2      290.84      269.16     63.79 o 
  11   5   2      212.94      208.59     70.59 o 
 -10   6   2     1111.41     1058.79     82.78 o 
  -9   6   2     8779.05     8732.08    176.97 o 
  -8   6   2      655.29      639.44     48.66 o 
  -7   6   2     5911.10     5850.83    111.78 o 
  -6   6   2      211.88      245.07     37.24 o 
  -5   6   2      145.75      227.52     23.73 o 
  -4   6   2     1462.86     1468.31     36.24 o 
  -3   6   2     3999.84     3971.66     66.07 o 
  -2   6   2    14201.50    14270.43    199.80 o 
  -1   6   2     7088.86     6655.71    123.46 o 
   0   6   2     3272.77     3311.28    108.02 o 
   1   6   2     6459.59     6261.69     93.45 o 
   2   6   2    14341.65    14355.39    164.07 o 
   3   6   2     4018.57     3984.38     66.29 o 
   4   6   2     1052.11     1082.37     35.36 o 
   5   6   2      216.76      313.67     26.97 o 
   6   6   2      147.32      173.09     26.89 o 
   7   6   2     5573.16     5523.42     95.84 o 
   8   6   2      573.34      608.53     44.24 o 
   9   6   2     8641.77     8490.41    178.69 o 
  10   6   2     1026.75     1075.77     75.72 o 
 -10   7   2      340.80      350.03     67.89 o 
  -9   7   2      291.55      394.63     54.51 o 
  -8   7   2       50.45      142.73     42.85 o 
  -7   7   2     2392.74     2376.04     77.56 o 
  -6   7   2     1795.77     1794.49     52.51 o 
  -5   7   2     5066.91     5113.45     89.91 o 
  -4   7   2     7127.09     6884.86     97.91 o 
  -3   7   2     3861.50     4014.29     73.51 o 
  -2   7   2      385.30      327.76     19.22 o 
  -1   7   2     3789.34     3714.63     69.03 o 
   0   7   2     8077.59     7989.64    125.57 o 
   1   7   2     3856.03     3843.23     65.44 o 
   2   7   2      536.37      488.16     21.94 o 
   3   7   2     3860.55     3972.14     65.60 o 
   4   7   2     6737.66     6748.59     99.04 o 
   5   7   2     5134.64     5338.12     90.49 o 
   6   7   2     1505.56     1587.28     58.08 o 
   7   7   2     2115.08     2000.43     62.80 o 
   8   7   2       13.05      149.26     37.36 o 
   9   7   2      196.48      163.90     52.64 o 
  10   7   2      247.34      220.49     59.22 o 
 -10   8   2      837.42      776.61     80.42 o 
  -9   8   2     4249.88     4104.55    136.69 o 
  -8   8   2      584.47      566.01     45.88 o 
  -7   8   2     5192.44     5220.19    108.10 o 
  -6   8   2       12.71       26.81     28.35 o 
  -5   8   2      560.77      561.78     51.47 o 
  -4   8   2     3308.58     3233.62     62.94 o 
  -3   8   2      897.79      897.02     32.90 o 
  -2   8   2     9218.24     9273.27    140.98 o 
  -1   8   2     6690.37     6513.57     96.78 o 
   0   8   2     3889.61     4038.91     89.90 o 
   1   8   2     6197.91     6079.30     96.98 o 
   2   8   2     8899.34     8881.00    131.69 o 
   3   8   2      945.27      969.04     33.98 o 
   4   8   2     2878.03     2787.61     62.48 o 
   5   8   2      245.45      301.66     31.38 o 
   6   8   2       12.44        9.29     25.93 o 
   7   8   2     5111.17     4970.82    108.35 o 
   8   8   2      575.63      613.65     52.69 o 
   9   8   2     4360.12     4260.85    120.37 o 
  10   8   2      787.89      733.42     73.05 o 
  -9   9   2      343.41      363.98     60.16 o 
  -8   9   2      121.98      162.91     50.64 o 
  -7   9   2     2280.81     2232.78     81.37 o 
  -6   9   2     1307.41     1424.74     64.29 o 
  -5   9   2     2971.36     3028.81     81.87 o 
  -4   9   2    10456.32    10276.47    158.46 o 
  -3   9   2     1119.52     1201.69     49.82 o 
  -2   9   2      465.84      460.13     30.42 o 
  -1   9   2     3890.08     3903.98     71.61 o 
   0   9   2     4940.69     4957.07     84.13 o 
   1   9   2     3998.22     3980.02     72.64 o 
   2   9   2      315.45      303.67     26.96 o 
   3   9   2     1104.02     1122.41     47.10 o 
   4   9   2    10132.89     9893.58    151.50 o 
   5   9   2     2938.16     2974.57     70.81 o 
   6   9   2     1234.73     1282.79     97.73 o 
   7   9   2     1910.45     1800.12     81.14 o 
   8   9   2       70.51       81.24     67.01 o 
   9   9   2      245.15      271.69     74.50 o 
  -8  10   2      808.53      776.07     86.93 o 
  -7  10   2     4126.80     3955.63    121.39 o 
  -6  10   2      347.33      373.08     54.18 o 
  -5  10   2      251.82      276.88     48.00 o 
  -4  10   2     1710.70     1701.27     75.32 o 
  -3  10   2     4306.00     4280.50     89.59 o 
  -2  10   2     5717.52     5756.42    109.00 o 
  -1  10   2     7156.26     7142.29    124.11 o 
   0  10   2     2450.55     2538.38    111.94 o 
   1  10   2     6976.03     6967.60    124.55 o 
   2  10   2     6022.99     6136.22    112.58 o 
   3  10   2     4241.18     4246.73     91.75 o 
   4  10   2     1534.77     1469.46     59.71 o 
   5  10   2      273.70      307.91     39.27 o 
   6  10   2      322.11      297.39     49.74 o 
   7  10   2     3901.84     3839.42    112.02 o 
   8  10   2      736.46      802.59     75.85 o 
  -8  11   2      116.48      181.10     78.00 o 
  -7  11   2      788.16      669.62     69.57 o 
  -6  11   2      714.73      763.18     66.49 o 
  -5  11   2     2899.04     2703.35    110.76 o 
  -4  11   2     5503.02     5349.31    119.93 o 
  -3  11   2     1012.18     1004.45     63.80 o 
  -2  11   2      586.46      540.75     41.17 o 
  -1  11   2     5141.51     5066.94    100.21 o 
   0  11   2     4356.95     4354.69     92.65 o 
   1  11   2     4912.04     4747.23    100.87 o 
   2  11   2      437.44      420.52     39.67 o 
   3  11   2      953.57      990.79     52.50 o 
   4  11   2     5333.55     5220.35    111.18 o 
   5  11   2     2652.15     2482.16    135.90 o 
   6  11   2      642.08      689.33     61.65 o 
   7  11   2      575.59      493.41     69.23 o 
   8  11   2       78.35       87.22     70.55 o 
  -7  12   2     2976.36     2809.81    112.78 o 
  -6  12   2      627.93      571.87     77.70 o 
  -5  12   2       94.15      110.75     49.08 o 
  -4  12   2     2018.08     1933.88     86.88 o 
  -3  12   2     1927.99     1942.75     84.21 o 
  -2  12   2     2806.97     2766.43     86.44 o 
  -1  12   2     1520.04     1540.71     68.61 o 
   0  12   2     1517.88     1514.54     70.79 o 
   1  12   2     1427.81     1473.19     61.72 o 
   2  12   2     2955.50     2892.47     79.60 o 
   3  12   2     1873.19     1824.08     68.75 o 
   4  12   2     1704.96     1619.55     67.85 o 
   5  12   2       58.74      101.25     47.69 o 
   6  12   2      542.61      584.61     62.68 o 
   7  12   2     2711.85     2524.99    143.76 o 
  -6  13   2     1135.93     1232.16     86.71 o 
  -5  13   2     1711.97     1510.34    158.83 o 
  -4  13   2     3742.05     3641.95    161.40 o 
  -3  13   2      573.98      637.39     57.47 o 
  -2  13   2       83.80       96.81     44.52 o 
  -1  13   2     2718.74     2731.37     89.60 o 
   0  13   2     2403.03     2462.64     84.95 o 
   1  13   2     2717.11     2676.89     80.22 o 
   2  13   2      212.92      255.71     43.46 o 
   3  13   2      540.04      582.26     51.82 o 
   4  13   2     3387.61     3459.21     96.78 o 
   5  13   2     1659.50     1611.58     94.74 o 
   6  13   2     1104.87      963.54     95.96 o 
  -5  14   2      322.17      302.60     65.63 o 
  -4  14   2     1670.61     1748.37    112.04 o 
  -3  14   2      672.90      699.47     63.92 o 
  -2  14   2     2965.34     2900.40     97.23 o 
  -1  14   2     1280.43     1183.64     71.18 o 
   0  14   2     1481.23     1363.85     74.44 o 
   1  14   2     1065.97     1107.96     70.55 o 
   2  14   2     2622.89     2517.10     93.86 o 
   3  14   2      711.61      768.16     58.76 o 
   4  14   2     1505.83     1371.35     91.86 o 
   5  14   2      232.58      280.17     67.24 o 
  -3  15   2      629.06      576.77     71.19 o 
  -2  15   2      103.71      152.86     53.60 o 
  -1  15   2     1433.32     1441.73     80.35 o 
   0  15   2     2025.48     1951.58     88.30 o 
   1  15   2     1368.26     1386.20     81.22 o 
   2  15   2      106.20      143.08     62.14 o 
   3  15   2      646.43      608.75     74.17 o 
   1   0   3    33668.75    34698.63    454.52 o 
   2   0   3     4510.30     4375.36     66.41 o 
   3   0   3     8226.96     8117.12    108.97 o 
   4   0   3     6444.94     5945.27    112.43 o 
   5   0   3    16539.78    16533.56    214.85 o 
   6   0   3     6064.88     5982.82     98.02 o 
   7   0   3      895.65     1018.77     42.74 o 
   8   0   3     4011.94     4068.00     92.05 o 
   9   0   3       32.18       47.68     43.54 o 
  10   0   3      843.31      900.51     67.55 o 
  11   0   3     4564.10     4739.56    133.65 o 
 -11   1   3      158.03      186.77     58.72 o 
 -10   1   3     4789.33     4742.86    126.10 o 
  -9   1   3     1878.83     1866.32     80.97 o 
  -8   1   3    16656.27    16608.98    256.22 o 
  -7   1   3     4237.74     4239.83     82.52 o 
  -6   1   3     5896.18     6028.01     90.22 o 
  -5   1   3     3856.82     3639.56     61.83 o 
  -4   1   3     3587.89     4135.50     81.53 o 
  -3   1   3     1763.32     1634.49     35.73 o 
  -2   1   3     1342.63     1354.29     24.91 o 
  -1   1   3     2409.73     2582.62     52.18 o 
   0   1   3      887.21      947.34     30.16 o 
   1   1   3     1922.24     2096.01     56.74 o 
   2   1   3      964.36      991.74     24.29 o 
   3   1   3     1880.45     1706.10     32.60 o 
   4   1   3     3897.01     4301.21     68.58 o 
   5   1   3     3400.05     3261.03     72.20 o 
   6   1   3     5914.06     6020.18    105.17 o 
   7   1   3     4178.16     4095.68     79.67 o 
   8   1   3    17115.09    17045.93    255.86 o 
   9   1   3     1953.56     1975.36     83.66 o 
  10   1   3     4469.61     4416.66    123.63 o 
  11   1   3      115.24      235.12     59.87 o 
 -11   2   3     4239.85     4237.44    127.26 o 
 -10   2   3     2901.09     3040.37    101.77 o 
  -9   2   3      141.73      211.42     47.39 o 
  -8   2   3     1377.71     1488.22     83.86 o 
  -7   2   3     2852.29     2830.93     67.70 o 
  -6   2   3     5300.82     5156.18     87.33 o 
  -5   2   3     9496.03     9073.02    131.14 o 
  -4   2   3    10353.25    10227.31    169.12 o 
  -3   2   3     8134.69     8256.50    120.51 o 
  -2   2   3     1732.65     1728.18     28.97 o 
  -1   2   3      892.52      903.85     20.98 o 
   0   2   3      625.84      692.56     35.49 o 
   1   2   3     1324.25     1280.86     24.34 o 
   2   2   3     1683.50     1700.48     29.78 o 
   3   2   3     8061.36     8180.30     92.54 o 
   4   2   3    11258.20    11050.32    136.27 o 
   5   2   3     9964.73     9551.42    135.14 o 
   6   2   3     5390.85     5343.87     87.76 o 
   7   2   3     3115.46     3175.10     74.14 o 
   8   2   3     1170.03     1369.18     62.27 o 
   9   2   3       84.78      168.80     39.68 o 
  10   2   3     2898.87     2753.40     97.43 o 
  11   2   3     4056.18     4167.87    124.86 o 
 -11   3   3      208.65      253.19     68.27 o 
 -10   3   3     4055.54     4028.74    120.79 o 
  -9   3   3     1921.66     1904.47     82.11 o 
  -8   3   3    10755.44    10733.23    165.29 o 
  -7   3   3     8261.56     8154.75    136.80 o 
  -6   3   3     3099.90     3172.33     69.41 o 
  -5   3   3     5118.39     5029.37     87.99 o 
  -4   3   3      376.74      529.09     34.91 o 
  -3   3   3     3032.17     2961.64     48.17 o 
  -2   3   3     3404.46     3474.71     54.42 o 
  -1   3   3     1700.80     1758.43     53.72 o 
   0   3   3        1.18       33.37      7.86 o 
   1   3   3     1267.79     1359.50     57.80 o 
   2   3   3     3496.80     3616.56     55.68 o 
   3   3   3     2708.98     2563.27     43.22 o 
   4   3   3      583.18      663.38     37.53 o 
   5   3   3     4926.00     4770.76     84.12 o 
   6   3   3     3136.96     3128.66     59.83 o 
   7   3   3     8100.12     8111.92    138.78 o 
   8   3   3    10629.14    10586.10    176.52 o 
   9   3   3     1680.01     1778.66     80.52 o 
  10   3   3     4131.05     4206.99    118.49 o 
  11   3   3      261.88      274.03     71.88 o 
 -11   4   3     3593.70     3389.68    131.62 o 
 -10   4   3     1518.52     1587.67     94.65 o 
  -9   4   3      440.69      481.41     61.70 o 
  -8   4   3     2253.76     2327.70     73.31 o 
  -7   4   3      651.94      653.36     48.90 o 
  -6   4   3     3022.77     2967.90     68.50 o 
  -5   4   3     9456.31     9340.83    147.76 o 
  -4   4   3     3691.38     3390.17     73.93 o 
  -3   4   3     1806.19     1614.06     34.11 o 
  -2   4   3     1898.58     1930.91     34.84 o 
  -1   4   3     2266.76     2319.07     34.52 o 
   0   4   3      102.39      116.89     10.37 o 
   1   4   3     2387.41     2351.39     48.58 o 
   2   4   3     2268.14     2304.29     44.07 o 
   3   4   3     1759.99     1550.34     48.45 o 
   4   4   3     4026.58     3712.76     54.76 o 
   5   4   3     9719.99     9695.64    127.13 o 
   6   4   3     3092.91     2971.44     54.79 o 
   7   4   3      305.65      341.30     32.68 o 
   8   4   3     2325.30     2380.08     81.36 o 
   9   4   3      520.52      577.54     56.13 o 
  10   4   3     1748.28     1722.00     96.70 o 
  11   4   3     3683.61     3612.64    120.03 o 
 -10   5   3     3263.90     3303.62    121.46 o 
  -9   5   3     1970.52     2126.98     95.26 o 
  -8   5   3    10664.64    10774.85    194.09 o 
  -7   5   3     3777.05     3801.84     86.05 o 
  -6   5   3     4682.11     4751.55     94.21 o 
  -5   5   3     2892.19     2789.61     71.19 o 
  -4   5   3     2089.63     2351.53     51.80 o 
  -3   5   3     5493.57     5379.29     76.85 o 
  -1   5   3      862.28      896.22     27.56 o 
   0   5   3       72.53      120.00     15.49 o 
   1   5   3      917.15      909.98     28.43 o 
   2   5   3     1389.03     1498.98     34.78 o 
   3   5   3     5763.60     5691.98     84.80 o 
   4   5   3     2215.85     2476.14     49.21 o 
   5   5   3     2985.65     2920.36     55.82 o 
   6   5   3     4763.57     4826.96     83.64 o 
   7   5   3     3848.99     3836.21     74.84 o 
   8   5   3    10369.74    10067.31    176.71 o 
   9   5   3     1863.76     2058.51     85.23 o 
  10   5   3     3326.10     3279.63    110.84 o 
 -10   6   3     1032.44     1101.93     86.38 o 
  -9   6   3      226.43      336.05     60.60 o 
  -8   6   3     1857.53     2029.86     91.06 o 
  -7   6   3     1220.24     1201.86     53.42 o 
  -6   6   3     5469.38     5346.93     94.73 o 
  -5   6   3     8324.75     8174.24    152.33 o 
  -4   6   3     3386.68     3230.13     57.17 o 
  -3   6   3     8085.34     8497.43    111.01 o 
  -2   6   3     2147.84     2115.95     52.94 o 
  -1   6   3     2916.52     3101.66     59.66 o 
   0   6   3     3961.85     4045.06    100.80 o 
   1   6   3     3240.07     3233.99     56.71 o 
   2   6   3     1979.78     2063.76     43.43 o 
   3   6   3     7885.63     8223.29    112.16 o 
   4   6   3     3575.83     3534.14     61.50 o 
   5   6   3     8889.57     8954.66    122.84 o 
   6   6   3     5555.04     5455.11     93.99 o 
   7   6   3     1115.13     1165.15     50.86 o 
   8   6   3     1611.74     1821.04     71.88 o 
   9   6   3      335.69      432.97     57.01 o 
  10   6   3     1139.79     1273.09     81.33 o 
 -10   7   3     4186.11     4406.43    143.54 o 
  -9   7   3     1287.41     1334.73    117.75 o 
  -8   7   3    10817.28    10715.65    182.40 o 
  -7   7   3     2126.86     2176.58     64.45 o 
  -6   7   3     1663.53     1637.50     57.63 o 
  -5   7   3     4289.86     4068.39    121.71 o 
  -4   7   3     2232.77     2351.42     51.79 o 
  -3   7   3     3090.31     3051.08     58.21 o 
  -2   7   3      422.04      422.66     19.94 o 
  -1   7   3     1039.21     1122.48     42.70 o 
   0   7   3      203.94      230.73     19.43 o 
   1   7   3      958.00      984.65     55.02 o 
   2   7   3      428.43      408.42     25.75 o 
   3   7   3     3277.52     3189.32     56.00 o 
   4   7   3     2623.12     2715.79     64.35 o 
   5   7   3     3633.80     3643.58     70.05 o 
   6   7   3     1741.27     1752.04     59.76 o 
   7   7   3     2605.14     2620.09     81.23 o 
   8   7   3    10849.14    10675.92    185.77 o 
   9   7   3     1165.61     1182.55     75.31 o 
  10   7   3     4340.12     4468.43    129.75 o 
  -9   8   3       34.57       88.81     59.43 o 
  -8   8   3     1493.16     1697.95     72.47 o 
  -7   8   3      464.90      535.67     42.39 o 
  -6   8   3     1799.06     1831.93     61.80 o 
  -5   8   3     9383.00     9252.23    169.99 o 
  -4   8   3     3902.85     3924.21     74.46 o 
  -3   8   3     3484.54     3376.48     69.26 o 
  -2   8   3     2466.38     2421.34     54.64 o 
  -1   8   3     2402.80     2519.70     58.50 o 
   0   8   3     4082.85     3846.34     68.28 o 
   1   8   3     2834.84     2972.27     58.26 o 
   2   8   3     2186.25     2208.37     53.03 o 
   3   8   3     3473.33     3503.84     69.94 o 
   4   8   3     4409.38     4411.07     78.32 o 
   5   8   3    10027.64     9857.51    154.30 o 
   6   8   3     1564.34     1627.02     57.70 o 
   7   8   3      482.96      550.45     50.99 o 
   8   8   3     1644.88     1848.35     81.15 o 
   9   8   3       22.41       64.06     47.76 o 
  -9   9   3     1090.24     1096.70     75.63 o 
  -8   9   3     5347.89     5377.66    121.85 o 
  -7   9   3     3190.42     3187.87     86.57 o 
  -6   9   3     4394.38     4186.80     93.72 o 
  -5   9   3     3868.31     3696.80     90.96 o 
  -4   9   3      763.94      795.14     42.11 o 
  -3   9   3     2227.50     2145.17     51.91 o 
  -2   9   3      915.06      878.07     44.41 o 
  -1   9   3      876.33     1037.80     55.57 o 
   0   9   3        1.28       31.12     20.25 o 
   1   9   3      843.12      964.71     62.57 o 
   2   9   3      476.91      464.53     31.40 o 
   3   9   3     2028.42     1991.30     54.96 o 
   4   9   3      916.22      996.19     44.65 o 
   5   9   3     3648.58     3483.41     85.05 o 
   6   9   3     4472.06     4268.01    110.14 o 
   7   9   3     3441.03     3356.53    128.77 o 
   8   9   3     5414.78     5383.25    152.55 o 
   9   9   3      887.30     1000.82     98.33 o 
  -8  10   3     1014.44     1044.85     83.50 o 
  -7  10   3      155.66      186.32     52.64 o 
  -6  10   3     2595.56     2720.62     97.35 o 
  -5  10   3     3421.53     3503.50    104.19 o 
  -4  10   3      702.77      714.17     52.15 o 
  -3  10   3     2580.05     2628.92     83.46 o 
  -2  10   3     1099.45     1174.01     62.72 o 
  -1  10   3     1982.92     1952.04     59.42 o 
   0  10   3     4076.68     4141.10    109.46 o 
   1  10   3     2366.03     2254.11     63.25 o 
   2  10   3     1113.36     1190.56     51.85 o 
   3  10   3     2474.55     2504.78     71.07 o 
   4  10   3      654.40      720.49     47.33 o 
   5  10   3     2945.76     3038.05    121.42 o 
   6  10   3     2687.19     2736.37     92.79 o 
   7  10   3      125.97      133.70     67.26 o 
   8  10   3      998.70     1120.66    100.99 o 
  -8  11   3     4991.05     5159.62    163.03 o 
  -7  11   3     1422.25     1537.50    119.83 o 
  -6  11   3     1607.82     1470.86     89.46 o 
  -5  11   3     2228.78     2154.57     88.76 o 
  -4  11   3      874.97      922.98     75.89 o 
  -3  11   3     4405.63     4332.52    104.93 o 
  -2  11   3      123.88      139.63     41.85 o 
  -1  11   3      241.76      308.52     40.41 o 
   0  11   3        6.40       18.23     29.71 o 
   1  11   3      194.64      222.32     34.58 o 
   2  11   3      152.25      171.71     35.23 o 
   3  11   3     4339.54     4235.84     97.56 o 
   4  11   3      942.95      931.65     54.62 o 
   5  11   3     2044.85     2047.50     82.20 o 
   6  11   3     1665.58     1619.01     79.96 o 
   7  11   3     1663.77     1691.40     96.88 o 
   8  11   3     5010.98     5120.58    179.89 o 
  -7  12   3      269.93      254.13     78.00 o 
  -6  12   3     1824.22     1830.43     93.85 o 
  -5  12   3     2755.99     2744.62    133.99 o 
  -4  12   3     1088.22     1280.47     77.64 o 
  -3  12   3      999.69      994.88     61.54 o 
  -2  12   3     1015.29      961.83     58.35 o 
  -1  12   3     1324.45     1315.04     66.65 o 
   0  12   3     2316.70     2181.61     78.07 o 
   1  12   3     1622.38     1603.21     63.77 o 
   2  12   3      752.12      804.85     52.20 o 
   3  12   3     1037.59     1026.99     58.05 o 
   4  12   3     1127.02     1207.79     63.52 o 
   5  12   3     3029.31     3024.00    100.68 o 
   6  12   3     1900.22     1776.91     86.20 o 
   7  12   3      256.00      300.72     69.48 o 
  -6  13   3     1872.03     1888.94    114.39 o 
  -5  13   3     1570.55     1391.34     98.69 o 
  -4  13   3      439.40      401.74     61.61 o 
  -3  13   3     1910.47     1948.07     91.39 o 
  -2  13   3      241.46      250.21     49.02 o 
  -1  13   3      426.34      413.23     50.62 o 
   0  13   3        0.94       34.68     43.25 o 
   1  13   3      499.91      465.39     53.20 o 
   2  13   3      121.59      119.36     40.65 o 
   3  13   3     2093.95     2029.99     78.99 o 
   4  13   3      525.41      514.77     52.59 o 
   5  13   3     1434.61     1498.17     83.55 o 
   6  13   3     1938.64     1880.42    120.06 o 
  -4  14   3      551.31      628.67     72.42 o 
  -3  14   3     1532.04     1512.08     89.25 o 
  -2  14   3     1974.31     1946.99     85.01 o 
  -1  14   3     1636.48     1472.61     86.64 o 
   0  14   3     1447.36     1384.09     77.21 o 
   1  14   3     1930.82     1804.19     83.46 o 
   2  14   3     1889.74     1791.94     86.15 o 
   3  14   3     1448.93     1370.55     79.64 o 
   4  14   3      725.46      734.84     61.27 o 
  -2  15   3      228.91      233.28     57.45 o 
  -1  15   3      350.77      408.26     60.81 o 
   0  15   3      115.47      102.58     53.76 o 
   1  15   3      261.43      270.79     58.17 o 
   2  15   3      130.68      146.91     56.98 o 
   0   0   4   136209.69   132304.19   3783.54 o 
   1   0   4     1917.60     1778.30     50.11 o 
   2   0   4       72.70      125.69     19.71 o 
   3   0   4     3379.18     3156.33     51.29 o 
   4   0   4     3088.74     3077.62     50.08 o 
   5   0   4     3149.59     3197.66     54.28 o 
   6   0   4     2402.58     2335.96     58.68 o 
   7   0   4     4845.91     4904.80     90.49 o 
   8   0   4     2164.40     2095.23     76.84 o 
   9   0   4     1060.53     1055.45     66.10 o 
  10   0   4       42.14       43.33     49.19 o 
  11   0   4     3678.37     3709.03    119.29 o 
 -11   1   4      779.72      910.17     86.32 o 
 -10   1   4     3169.03     3282.90    108.68 o 
  -9   1   4      566.40      604.34     56.62 o 
  -8   1   4      296.20      329.40     51.86 o 
  -7   1   4     1611.53     1765.98     53.33 o 
  -6   1   4     3581.05     3579.30     67.46 o 
  -5   1   4     3612.22     3729.34     68.99 o 
  -4   1   4     1601.92     1686.18     61.72 o 
  -3   1   4    28320.15    27854.95    349.70 o 
  -2   1   4    17399.92    16985.09    203.89 o 
  -1   1   4     5567.40     5830.95     70.21 o 
   0   1   4    11351.62    11322.62    189.11 o 
   1   1   4     4675.36     4964.18     85.00 o 
   2   1   4    18203.60    17954.77    220.10 o 
   3   1   4    29354.81    29083.91    328.31 o 
   4   1   4     1663.50     1746.55     46.22 o 
   5   1   4     3544.04     3654.68     66.52 o 
   6   1   4     3805.03     3813.93     81.98 o 
   7   1   4     1593.66     1623.82     50.49 o 
   8   1   4       94.03      111.16     39.46 o 
   9   1   4      601.96      620.03     58.14 o 
  10   1   4     3359.90     3279.02    107.51 o 
  11   1   4     1013.82      918.90     75.33 o 
 -11   2   4     4460.15     4521.22    148.25 o 
 -10   2   4       39.32      105.13     58.17 o 
  -9   2   4     5797.00     5825.97    154.68 o 
  -8   2   4      765.02      817.65     56.49 o 
  -7   2   4     9680.86     9346.16    156.95 o 
  -6   2   4     3204.06     3151.12     89.22 o 
  -5   2   4     7901.08     8102.82    129.35 o 
  -4   2   4     3687.74     3514.06     64.54 o 
  -2   2   4     1341.28     1478.83     27.71 o 
  -1   2   4     3156.96     3063.57     50.67 o 
   0   2   4    45658.50    43975.12    495.43 o 
   1   2   4     3369.89     3284.82     66.73 o 
   2   2   4     1467.34     1616.70     29.45 o 
   3   2   4     1154.94     1316.00     59.73 o 
   4   2   4     3498.75     3367.36     67.05 o 
   5   2   4     8142.69     8412.51    107.48 o 
   6   2   4     3548.65     3456.71     71.66 o 
   7   2   4     9735.50     9417.62    141.45 o 
   8   2   4      847.02      820.58     55.12 o 
   9   2   4     6072.53     5985.15    153.43 o 
  10   2   4       73.51       52.71     39.56 o 
  11   2   4     4290.60     4246.15    168.91 o 
 -11   3   4      647.14      611.91     80.07 o 
 -10   3   4     3441.46     3573.03    125.27 o 
  -9   3   4      771.57      809.54     71.71 o 
  -8   3   4      652.44      632.83     53.80 o 
  -7   3   4      596.46      771.09     48.69 o 
  -6   3   4     6374.32     6331.22    116.46 o 
  -5   3   4     4056.66     4218.00     80.85 o 
  -4   3   4     6387.02     6696.50    107.91 o 
  -3   3   4    11983.04    11452.77    136.28 o 
  -2   3   4    26623.03    26447.94    304.28 o 
  -1   3   4      986.80      929.87     23.74 o 
   0   3   4     1029.84     1280.57     29.99 o 
   1   3   4     1215.13     1200.57     27.02 o 
   2   3   4    26621.74    26632.19    329.44 o 
   3   3   4    11109.52    10504.21    136.98 o 
   4   3   4     6496.17     6719.44     87.18 o 
   5   3   4     4191.80     4423.38     69.47 o 
   6   3   4     6030.57     5898.56    123.73 o 
   7   3   4      610.57      730.34     38.97 o 
   8   3   4      867.30      968.63     60.72 o 
   9   3   4      850.06      927.09     64.70 o 
  10   3   4     3292.46     3347.75    109.86 o 
  11   3   4      533.09      704.73     72.23 o 
 -11   4   4     3680.77     3844.37    191.59 o 
 -10   4   4       48.07       60.66     60.10 o 
  -9   4   4     2870.47     2966.20    114.88 o 
  -8   4   4     2043.34     2148.44     88.79 o 
  -7   4   4     6696.49     6685.93    120.12 o 
  -6   4   4     2536.49     2507.79     69.34 o 
  -5   4   4     6255.41     6508.53    112.22 o 
  -4   4   4     3255.83     3290.10     60.28 o 
  -3   4   4     3921.92     3938.27     57.66 o 
  -2   4   4      893.43     1009.35     25.86 o 
  -1   4   4     7079.42     7045.74     89.62 o 
   0   4   4    39940.43    39120.93    444.33 o 
   1   4   4     6876.87     6799.38     96.09 o 
   2   4   4      998.25     1138.06     29.74 o 
   3   4   4     3359.26     3328.81     55.57 o 
   4   4   4     3520.98     3518.90     56.09 o 
   5   4   4     6523.18     6809.01    104.34 o 
   6   4   4     2666.03     2545.83     61.68 o 
   7   4   4     6620.67     6501.64    110.86 o 
   8   4   4     1976.57     1892.60     69.43 o 
   9   4   4     2964.68     2958.74     96.89 o 
  10   4   4       26.55       -0.84     51.11 o 
  11   4   4     3752.31     3860.93    122.98 o 
 -10   5   4     2234.90     2254.10    107.19 o 
  -9   5   4       99.93      141.29     56.61 o 
  -8   5   4      473.56      464.20     49.56 o 
  -7   5   4      860.24      924.07     48.67 o 
  -6   5   4     3286.42     3299.50     81.52 o 
  -5   5   4     2749.35     2930.38     71.74 o 
  -4   5   4     1908.07     1952.49     45.76 o 
  -3   5   4    28562.04    28870.94    366.72 o 
  -2   5   4    11616.30    11585.55    146.20 o 
  -1   5   4     2455.38     2474.87     36.46 o 
   0   5   4       69.26      132.92     12.39 o 
   1   5   4     1867.60     1940.90     41.26 o 
   2   5   4    12705.83    12655.27    188.43 o 
   3   5   4    30305.81    30598.81    399.31 o 
   4   5   4     2002.67     1989.64     39.90 o 
   5   5   4     2937.86     3171.92     59.56 o 
   6   5   4     3189.38     3065.13     63.10 o 
   7   5   4      932.52      980.28     50.33 o 
   8   5   4      640.34      639.23     57.68 o 
   9   5   4      144.04      240.48     50.86 o 
  10   5   4     2385.99     2466.81     98.87 o 
 -10   6   4       58.70       24.36     61.29 o 
  -9   6   4     3290.88     3233.68    136.89 o 
  -8   6   4     1249.65     1359.16     70.35 o 
  -7   6   4     5740.44     5772.85    113.97 o 
  -6   6   4     2656.32     2678.87     69.68 o 
  -5   6   4     5845.72     5910.09    122.62 o 
  -4   6   4     4335.03     4267.92     79.05 o 
  -3   6   4      643.57      604.01     24.02 o 
  -2   6   4     1294.28     1325.53     31.18 o 
  -1   6   4     1654.25     1626.29     31.04 o 
   0   6   4    31783.11    31445.33    391.07 o 
   1   6   4     1365.97     1333.69     33.44 o 
   2   6   4     1515.72     1549.28     40.36 o 
   3   6   4      550.39      515.23     27.87 o 
   4   6   4     4011.45     4019.39     68.15 o 
   5   6   4     6184.82     6325.67     94.60 o 
   6   6   4     3193.88     3255.17     70.93 o 
   7   6   4     5884.64     5779.69    142.13 o 
   8   6   4     1379.11     1420.54     66.57 o 
   9   6   4     3544.95     3359.61    120.37 o 
  10   6   4       59.68       46.81     56.14 o 
 -10   7   4     3319.49     3366.58    129.33 o 
  -9   7   4      602.63      565.29     69.26 o 
  -8   7   4      185.84      171.33     47.08 o 
  -7   7   4     1893.29     1862.00     66.51 o 
  -6   7   4     2102.27     2150.98     63.97 o 
  -5   7   4      489.36      544.82     36.30 o 
  -4   7   4      383.93      421.78     27.50 o 
  -3   7   4    12564.43    12532.57    146.96 o 
  -2   7   4    11399.22    11491.06    146.53 o 
  -1   7   4     1677.92     1595.23     47.07 o 
   0   7   4      555.27      520.52     27.46 o 
   1   7   4     1782.18     1697.25     56.05 o 
   2   7   4    11688.48    11867.72    150.81 o 
   3   7   4    12199.49    11891.87    170.35 o 
   4   7   4      456.84      551.71     36.03 o 
   5   7   4      477.59      463.60     33.22 o 
   6   7   4     2191.61     2209.74     61.64 o 
   7   7   4     1918.40     1954.39     68.44 o 
   8   7   4      334.20      274.92     51.51 o 
   9   7   4      741.37      810.10     62.37 o 
  10   7   4     3423.46     3402.42    115.82 o 
  -9   8   4     1699.53     1762.34     97.74 o 
  -8   8   4     1620.23     1680.89     71.93 o 
  -7   8   4     4743.65     4729.92    105.26 o 
  -6   8   4      812.61      811.15     47.03 o 
  -5   8   4     1924.60     1991.82     60.93 o 
  -4   8   4     1632.58     1637.55     49.30 o 
  -3   8   4      719.02      678.27     39.15 o 
  -2   8   4      746.27      821.52     33.35 o 
  -1   8   4     2209.61     2289.24     77.71 o 
   0   8   4    16001.66    15902.72    249.67 o 
   1   8   4     2168.56     2248.45     52.36 o 
   2   8   4      988.52     1062.81     39.74 o 
   3   8   4     1002.12     1003.11     41.42 o 
   4   8   4     1883.91     1937.52     59.32 o 
   5   8   4     2264.04     2282.66     73.08 o 
   6   8   4      934.33      949.65     51.58 o 
   7   8   4     4684.37     4492.12    104.99 o 
   8   8   4     1565.39     1529.17    107.03 o 
   9   8   4     1854.86     1813.95    117.25 o 
  -9   9   4      319.50      377.05     70.65 o 
  -8   9   4      298.69      347.24     50.59 o 
  -7   9   4      707.58      767.32     56.10 o 
  -6   9   4     2055.26     2063.89     72.82 o 
  -5   9   4     1981.61     1933.31     67.51 o 
  -4   9   4      661.22      680.27     40.34 o 
  -3   9   4    11088.52    11289.10    176.02 o 
  -2   9   4     5658.15     5722.59    112.30 o 
  -1   9   4      881.18      927.41     39.56 o 
   0   9   4       81.27      149.89     26.34 o 
   1   9   4      894.81      885.62     37.96 o 
   2   9   4     5786.22     5909.54     99.76 o 
   3   9   4    11285.71    11404.85    167.88 o 
   4   9   4      715.46      753.89     42.23 o 
   5   9   4     2217.33     2273.76     85.29 o 
   6   9   4     2201.15     2113.58     94.90 o 
   7   9   4      783.43      951.25     84.30 o 
   8   9   4      459.70      463.85     84.45 o 
   9   9   4      301.13      333.08     70.05 o 
  -8  10   4      827.88      864.31     70.51 o 
  -7  10   4     3632.32     3496.23    105.69 o 
  -6  10   4     1667.83     1762.49     79.93 o 
  -5  10   4     3429.54     3401.20     92.96 o 
  -4  10   4     2268.32     2289.61     66.63 o 
  -3  10   4      498.38      490.94     38.09 o 
  -2  10   4     2160.26     2239.86     68.54 o 
  -1  10   4     2619.75     2648.06    117.61 o 
   0  10   4     8444.54     8434.87    130.06 o 
   1  10   4     2295.88     2389.86     60.45 o 
   2  10   4     2636.85     2677.13     64.73 o 
   3  10   4      156.91      168.82     31.13 o 
   4  10   4     2095.08     1995.50     63.90 o 
   5  10   4     3793.92     3774.27    124.57 o 
   6  10   4     1922.26     1976.71     81.52 o 
   7  10   4     3702.40     3556.55    145.21 o 
   8  10   4     1023.42     1086.50     99.72 o 
  -7  11   4      566.26      635.09     72.82 o 
  -6  11   4     1272.37     1249.61     98.96 o 
  -5  11   4      650.23      704.59     63.20 o 
  -4  11   4     1458.42     1435.44     85.57 o 
  -3  11   4     6755.88     6540.81    153.93 o 
  -2  11   4     5785.94     5761.09    128.20 o 
  -1  11   4     2763.95     2646.07     91.67 o 
   0  11   4      379.60      400.72     43.64 o 
   1  11   4     2665.27     2465.51    110.42 o 
   2  11   4     6419.78     6453.12    122.12 o 
   3  11   4     7458.91     7206.27    134.36 o 
   4  11   4     1604.47     1490.61     65.31 o 
   5  11   4      833.79      839.22     56.22 o 
   6  11   4     1383.94     1323.25     86.27 o 
   7  11   4      644.81      655.31     75.42 o 
  -7  12   4     1933.61     1842.58    105.05 o 
  -6  12   4     1126.30     1109.20     96.16 o 
  -5  12   4     2155.98     2042.57     94.34 o 
  -4  12   4     1158.56     1223.58     85.75 o 
  -3  12   4      325.05      376.49     48.74 o 
  -2  12   4      788.44      801.38     57.12 o 
  -1  12   4     1765.66     1670.85     72.81 o 
   0  12   4     9106.04     8961.41    203.69 o 
   1  12   4     1562.31     1674.49     73.84 o 
   2  12   4      931.47      924.19     54.50 o 
   3  12   4      313.22      377.74     45.38 o 
   4  12   4     1102.71     1037.78     61.58 o 
   5  12   4     2404.21     2353.80     91.84 o 
   6  12   4     1351.72     1372.63     89.47 o 
   7  12   4     2088.60     2075.66    108.71 o 
  -6  13   4      594.12      539.45     85.64 o 
  -5  13   4      310.51      191.05     52.39 o 
  -4  13   4      494.64      444.89     61.85 o 
  -3  13   4     3528.32     3561.51    104.89 o 
  -2  13   4     2559.55     2549.31    100.11 o 
  -1  13   4     1683.08     1706.01     80.36 o 
   0  13   4       21.28       32.62     43.45 o 
   1  13   4     1501.47     1483.98     76.20 o 
   2  13   4     2594.18     2548.97     91.97 o 
   3  13   4     3734.20     3787.36    110.61 o 
   4  13   4      541.92      465.56     52.67 o 
   5  13   4      385.58      316.85     60.37 o 
   6  13   4      759.55      755.66     80.98 o 
  -4  14   4      994.81      982.66     80.04 o 
  -3  14   4       49.70      101.05     57.60 o 
  -2  14   4      511.25      527.30     57.51 o 
  -1  14   4      821.58      877.19     66.09 o 
   0  14   4     4457.53     4580.40    123.90 o 
   1  14   4      769.46      776.34     66.45 o 
   2  14   4      664.82      654.79     64.81 o 
   3  14   4       71.32      122.11     54.85 o 
   4  14   4     1028.15     1074.66     81.77 o 
  -2  15   4     3514.72     3358.90    112.77 o 
  -1  15   4      765.59      786.41     69.96 o 
   0  15   4      180.44      190.53     56.42 o 
   1  15   4      773.37      770.90     69.60 o 
   2  15   4     3976.88     3980.21    121.00 o 
   1   0   5     9113.06     9517.83    136.49 o 
   2   0   5    27579.00    28272.22    417.80 o 
   3   0   5    18298.82    18250.77    279.41 o 
   4   0   5    14277.92    14358.08    176.43 o 
   5   0   5       26.65       53.51     15.53 o 
   6   0   5    12592.39    12775.74    179.84 o 
   7   0   5     4474.71     4381.90    114.42 o 
   8   0   5      387.32      381.21     61.09 o 
   9   0   5     3194.15     3188.28    110.69 o 
  10   0   5       55.89       82.89     57.66 o 
  11   0   5       59.32       97.93     58.91 o 
 -11   1   5      621.02      590.23     78.72 o 
 -10   1   5     4865.79     4976.30    150.03 o 
  -9   1   5     4217.20     4205.64    129.71 o 
  -8   1   5       42.09       72.36     40.03 o 
  -7   1   5     3037.10     2955.43     94.91 o 
  -6   1   5    17776.71    17303.75    250.08 o 
  -5   1   5     1819.33     1672.77    109.40 o 
  -4   1   5     1112.04     1119.42     36.55 o 
  -3   1   5    11695.96    11504.22    140.74 o 
  -2   1   5     5850.54     5806.03     76.67 o 
  -1   1   5    42373.62    42578.10    493.32 o 
   0   1   5     5065.75     4693.58     90.39 o 
   1   1   5    44484.21    44514.43    493.42 o 
   2   1   5     5774.48     5658.95     83.17 o 
   3   1   5    11309.87    11053.98    151.46 o 
   4   1   5     1510.99     1548.84     33.27 o 
   5   1   5     1344.72     1366.26     33.19 o 
   6   1   5    18273.25    17778.25    255.02 o 
   7   1   5     2935.24     2869.71     91.03 o 
   8   1   5       15.54       33.42     36.75 o 
   9   1   5     4562.52     4463.09    117.84 o 
  10   1   5     4970.99     5002.62    131.55 o 
  11   1   5      611.92      590.30     79.57 o 
 -11   2   5      137.35      111.56     69.52 o 
 -10   2   5      100.26      134.83     61.65 o 
  -9   2   5     3666.83     3574.51    119.33 o 
  -8   2   5     1206.33     1201.46     65.43 o 
  -7   2   5     4914.73     4886.11    143.99 o 
  -6   2   5     9669.93     9718.59    154.71 o 
  -5   2   5     2182.59     2175.53     47.97 o 
  -4   2   5    29262.54    29841.50    342.81 o 
  -3   2   5     7164.97     7023.40     89.70 o 
  -2   2   5    22732.94    22950.83    266.58 o 
  -1   2   5     1240.64     1362.99     30.43 o 
   0   2   5       33.33      137.82     11.17 o 
   1   2   5     1291.23     1387.99     29.68 o 
   2   2   5    23228.40    23237.27    271.20 o 
   3   2   5     6752.16     6630.29     92.53 o 
   4   2   5    28844.29    29386.69    348.85 o 
   5   2   5     1893.60     1837.71     45.25 o 
   6   2   5     9970.03     9995.77    136.65 o 
   7   2   5     5133.75     4992.79     93.94 o 
   8   2   5     1133.24     1117.45     57.88 o 
   9   2   5     3546.00     3546.17    154.66 o 
  10   2   5      188.26      228.71     61.98 o 
  11   2   5      157.60       81.24     49.21 o 
 -11   3   5      541.28      480.19     78.22 o 
 -10   3   5     3051.97     3232.46    123.14 o 
  -9   3   5     2052.67     2088.89     96.35 o 
  -8   3   5      331.32      291.04     46.91 o 
  -7   3   5     1544.62     1695.47     86.02 o 
  -6   3   5     7294.13     7038.55    122.17 o 
  -5   3   5      211.12      174.78     20.03 o 
  -4   3   5      925.43      871.27     27.43 o 
  -3   3   5    13785.67    13913.02    166.99 o 
  -2   3   5     5866.51     5917.50     80.88 o 
  -1   3   5    34139.14    34198.41    412.61 o 
   0   3   5       21.79      166.08     11.85 o 
   1   3   5    33786.19    33641.14    417.02 o 
   2   3   5     6121.00     6280.89     89.88 o 
   3   3   5    13317.71    13499.17    169.40 o 
   4   3   5      958.70      863.10     29.01 o 
   5   3   5      209.40      164.02     23.19 o 
   6   3   5     7452.16     7297.95    112.59 o 
   7   3   5     1782.04     1867.04     53.77 o 
   8   3   5      647.83      522.95     82.27 o 
   9   3   5     1979.02     2015.50     83.00 o 
  10   3   5     3146.55     3451.43    122.38 o 
  11   3   5      516.79      387.88     74.83 o 
 -10   4   5        8.87       63.82     61.34 o 
  -9   4   5     3835.00     3815.33    125.57 o 
  -8   4   5      996.78      999.88     69.27 o 
  -7   4   5     3501.50     3601.93     87.86 o 
  -6   4   5    10929.14    10860.03    173.57 o 
  -5   4   5     2126.98     2145.07     48.58 o 
  -4   4   5    13571.65    13423.80    167.14 o 
  -3   4   5     6001.92     5736.06     81.22 o 
  -2   4   5    13803.83    13594.17    166.53 o 
  -1   4   5      379.50      450.51     29.11 o 
   0   4   5       32.19      115.90     12.18 o 
   1   4   5      430.14      501.46     21.55 o 
   2   4   5    13959.71    13826.99    180.83 o 
   3   4   5     6064.85     5864.79     82.13 o 
   4   4   5    13298.43    13352.71    169.11 o 
   5   4   5     1957.01     1975.84     57.00 o 
   6   4   5    11115.61    11292.91    153.21 o 
   7   4   5     3501.48     3336.25    118.98 o 
   8   4   5     1126.41     1103.20     72.19 o 
   9   4   5     3819.51     3905.66    114.26 o 
  10   4   5       53.56      131.34     55.59 o 
 -10   5   5     3304.87     3461.84    129.76 o 
  -9   5   5     2434.04     2382.30    119.52 o 
  -8   5   5        4.13        6.33     43.70 o 
  -7   5   5     2428.33     2343.23     73.82 o 
  -6   5   5    12469.57    12271.26    190.31 o 
  -5   5   5     1059.44     1072.90     38.59 o 
  -4   5   5      395.77      374.57     22.80 o 
  -3   5   5     7224.61     7010.18     96.94 o 
  -2   5   5     2779.36     2727.57     46.14 o 
  -1   5   5    39564.76    40244.00    462.87 o 
   0   5   5      212.89      272.79     51.61 o 
   1   5   5    40433.21    41090.52    498.97 o 
   2   5   5     2306.61     2285.77     48.47 o 
   3   5   5     7199.14     7090.06     97.03 o 
   4   5   5      409.01      345.00     21.88 o 
   5   5   5      993.86     1012.56     41.63 o 
   6   5   5    12287.23    12056.68    190.50 o 
   7   5   5     2544.30     2399.66     94.23 o 
   8   5   5       76.98      128.46     36.35 o 
   9   5   5     2443.48     2401.93     94.57 o 
  10   5   5     3450.03     3554.43    113.82 o 
 -10   6   5      123.77      191.10     66.30 o 
  -9   6   5     3476.05     3513.01    123.31 o 
  -8   6   5      850.72      856.68     68.38 o 
  -7   6   5     2854.25     3002.57     88.01 o 
  -6   6   5    10293.44    10364.42    170.64 o 
  -5   6   5      425.07      490.13     30.87 o 
  -4   6   5    19065.34    19451.24    235.62 o 
  -3   6   5    11025.33    11103.41    145.96 o 
  -2   6   5    13446.61    13543.96    168.16 o 
  -1   6   5     1072.84     1257.70     45.53 o 
   0   6   5       91.04      147.69     14.01 o 
   1   6   5     1198.67     1333.07     34.00 o 
   2   6   5    13563.06    13837.14    183.69 o 
   3   6   5    11471.79    11667.58    169.66 o 
   4   6   5    18669.47    18971.59    272.16 o 
   5   6   5      424.86      449.74     38.03 o 
   6   6   5    10609.60    10601.53    173.43 o 
   7   6   5     3422.78     3334.43     85.63 o 
   8   6   5      875.19      855.86     62.79 o 
   9   6   5     3349.84     3467.86    108.95 o 
  10   6   5      226.88      218.40     67.13 o 
 -10   7   5     2220.14     2354.93    111.94 o 
  -9   7   5     1709.22     1682.73     96.93 o 
  -8   7   5       92.15       99.69     51.81 o 
  -7   7   5      969.66     1034.78     60.84 o 
  -6   7   5     9681.84     9549.92    163.07 o 
  -5   7   5      858.69      916.89     37.51 o 
  -4   7   5      208.30      208.93     23.67 o 
  -3   7   5     6922.23     7137.44    106.87 o 
  -2   7   5     2578.33     2673.93     50.10 o 
  -1   7   5    19646.39    19793.32    235.34 o 
   0   7   5      420.74      617.85     63.65 o 
   1   7   5    19468.53    19499.04    278.66 o 
   2   7   5     2531.34     2679.47     62.82 o 
   3   7   5     6614.07     6933.86    116.27 o 
   4   7   5      286.05      281.84     27.78 o 
   5   7   5      734.93      728.19     43.79 o 
   6   7   5    10123.63     9825.19    165.07 o 
   7   7   5     1243.91     1312.40     71.24 o 
   8   7   5      149.26      183.04     50.92 o 
   9   7   5     1856.10     1910.89    127.86 o 
  10   7   5     2280.57     2422.24    119.60 o 
  -9   8   5     1965.63     2051.25    105.58 o 
  -8   8   5       92.25       75.40     55.21 o 
  -7   8   5     2877.11     3041.86     92.80 o 
  -6   8   5     5812.74     5824.13    118.66 o 
  -5   8   5      320.56      341.14     32.95 o 
  -4   8   5     5828.46     5864.12    108.49 o 
  -3   8   5     5296.50     5223.33    118.86 o 
  -2   8   5     7124.88     7238.63    122.11 o 
  -1   8   5     1010.16     1113.59     37.37 o 
   0   8   5     1420.95     1445.99     42.74 o 
   1   8   5     1157.31     1320.28     54.25 o 
   2   8   5     7644.38     7547.95    168.37 o 
   3   8   5     5820.51     5662.85    114.03 o 
   4   8   5     5994.81     6126.57    112.41 o 
   5   8   5      398.93      468.22     44.92 o 
   6   8   5     6095.17     6098.43    132.42 o 
   7   8   5     2689.63     2677.06    107.98 o 
   8   8   5       74.71      -19.84     54.88 o 
   9   8   5     2069.59     2024.23    126.79 o 
  -9   9   5      756.20      718.02     81.22 o 
  -8   9   5       77.31       73.09     51.97 o 
  -7   9   5     1834.09     2002.01     82.05 o 
  -6   9   5     5394.52     5454.61    115.38 o 
  -5   9   5      302.19      358.76     35.80 o 
  -4   9   5      705.31      758.79     47.38 o 
  -3   9   5     3330.04     3296.69     79.38 o 
  -2   9   5     1140.30     1159.52     47.65 o 
  -1   9   5    12140.41    11994.87    188.56 o 
   0   9   5        7.08       47.69     17.98 o 
   1   9   5    12686.55    12738.87    177.53 o 
   2   9   5     1083.58     1119.22     45.59 o 
   3   9   5     3030.68     3002.44     71.19 o 
   4   9   5     1178.47     1059.42     55.94 o 
   5   9   5      473.26      541.60     48.25 o 
   6   9   5     5535.28     5412.51    145.16 o 
   7   9   5     1881.70     1739.33     95.33 o 
   8   9   5      250.82      262.44     65.12 o 
   9   9   5      929.06      938.67     84.17 o 
  -8  10   5      803.51      736.84     68.76 o 
  -7  10   5     1517.88     1591.33     79.73 o 
  -6  10   5     5151.37     5276.12    126.94 o 
  -5  10   5     1010.36      984.91     56.45 o 
  -4  10   5     8840.89     8743.96    164.40 o 
  -3  10   5     4052.39     4061.97     89.70 o 
  -2  10   5     5901.69     5817.37    109.76 o 
  -1  10   5      311.53      387.43     45.26 o 
   0  10   5       90.18       66.90     28.29 o 
   1  10   5      365.96      435.74     33.22 o 
   2  10   5     5938.14     5881.28    104.39 o 
   3  10   5     4434.37     4385.87     88.78 o 
   4  10   5     8928.79     8875.95    155.55 o 
   5  10   5      773.27      788.32     52.15 o 
   6  10   5     5154.76     5258.37    147.24 o 
   7  10   5     1858.41     1941.04     98.11 o 
   8  10   5      830.71      737.21     78.25 o 
  -7  11   5      750.31      731.04     76.91 o 
  -6  11   5     4238.35     4288.06    134.47 o 
  -5  11   5      290.32      320.15     53.60 o 
  -4  11   5      105.58       74.15     49.32 o 
  -3  11   5     5109.79     5038.45    116.32 o 
  -2  11   5      643.88      586.76     47.59 o 
  -1  11   5    11049.66    10955.44    221.14 o 
   0  11   5       17.31       64.39     37.31 o 
   1  11   5    11185.64    11082.07    202.84 o 
   2  11   5      448.28      516.95     44.87 o 
   3  11   5     5252.61     5008.84    175.27 o 
   4  11   5      340.77      336.89     45.90 o 
   5  11   5      476.08      499.99     55.14 o 
   6  11   5     4360.12     4322.53    136.74 o 
   7  11   5      805.88      744.15     80.03 o 
  -6  12   5     2814.64     2739.75    115.30 o 
  -5  12   5      239.07      253.02     56.41 o 
  -4  12   5     3886.57     3908.25    118.80 o 
  -3  12   5     3067.23     2985.35    133.42 o 
  -2  12   5     4595.31     4528.82    123.80 o 
  -1  12   5      200.42      140.82     46.22 o 
   0  12   5      166.93      207.86     44.71 o 
   1  12   5      274.87      312.58     47.93 o 
   2  12   5     4203.92     4219.47    114.78 o 
   3  12   5     3484.06     3510.99    104.81 o 
   4  12   5     3944.32     3762.05    102.71 o 
   5  12   5      186.08      283.60     54.37 o 
   6  12   5     2769.51     2747.36    117.49 o 
  -5  13   5      254.31      213.94     71.29 o 
  -4  13   5      152.92      219.40     56.21 o 
  -3  13   5     1542.55     1496.57     82.59 o 
  -2  13   5      525.26      511.16     55.55 o 
  -1  13   5     4119.12     4094.78    125.50 o 
   0  13   5      167.17      248.14     49.16 o 
   1  13   5     3989.16     3985.60    113.83 o 
   2  13   5      373.48      406.78     56.29 o 
   3  13   5     1441.15     1478.98     80.34 o 
   4  13   5      265.49      288.66     58.00 o 
   5  13   5      448.24      447.90    102.12 o 
  -4  14   5     2091.68     2038.31    117.46 o 
  -3  14   5     1449.13     1396.61     88.78 o 
  -2  14   5     2070.35     2028.22     87.29 o 
  -1  14   5      512.63      512.78     59.96 o 
   0  14   5      136.52      153.96     53.36 o 
   1  14   5      608.31      553.43     63.39 o 
   2  14   5     2212.25     2182.91     93.79 o 
   3  14   5     1764.55     1775.96     91.00 o 
   4  14   5     2327.66     2384.67    101.84 o 
  -1  15   5     4049.88     3864.35    119.97 o 
   0  15   5        5.44       64.15     54.89 o 
   1  15   5     4314.79     4197.76    126.23 o 
   0   0   6    27597.66    28941.76    669.93 o 
   1   0   6      431.51      429.70     23.39 o 
   2   0   6    78018.69    76958.20   1106.80 o 
   3   0   6      679.55      810.28     49.55 o 
   4   0   6      387.50      474.17     32.60 o 
   5   0   6     3163.93     3263.76     56.66 o 
   6   0   6      568.48      558.40     38.88 o 
   7   0   6       19.65       63.59     32.94 o 
   8   0   6     2488.09     2414.01     82.66 o 
   9   0   6      553.78      604.08     57.91 o 
  10   0   6     2959.29     3027.58    104.54 o 
  11   0   6       70.85      108.69     66.07 o 
 -11   1   6      964.18     1061.89     80.46 o 
 -10   1   6      267.95      269.88     56.97 o 
  -9   1   6        2.58       51.66     44.85 o 
  -8   1   6      383.16      351.71     40.01 o 
  -7   1   6     7212.89     7089.78    147.23 o 
  -6   1   6      580.28      645.70     50.39 o 
  -5   1   6    36121.81    36418.94    448.16 o 
  -4   1   6     1348.64     1430.49     62.51 o 
  -3   1   6    12499.19    12821.88    157.94 o 
  -2   1   6     4106.40     4114.87     85.93 o 
  -1   1   6    17681.68    16703.91    197.50 o 
   0   1   6       66.35       84.84     23.16 o 
   1   1   6    17206.69    16353.28    196.89 o 
   2   1   6     4799.53     4750.01     99.03 o 
   3   1   6    12211.99    12590.87    170.72 o 
   4   1   6     1114.38     1201.58     36.78 o 
   5   1   6    35337.57    35681.20    452.90 o 
   6   1   6      550.59      622.85     37.00 o 
   7   1   6     7249.80     7247.37    146.78 o 
   8   1   6      379.34      315.48     42.36 o 
   9   1   6       55.91      -15.52     40.29 o 
  10   1   6      294.35      318.18     66.93 o 
  11   1   6      957.56     1056.17     93.36 o 
 -11   2   6       46.07       49.98     34.61 o 
 -10   2   6     3746.61     3799.50    132.17 o 
  -9   2   6      249.63      331.89     53.53 o 
  -8   2   6     2378.48     2302.29     82.21 o 
  -7   2   6      123.55      136.24     37.76 o 
  -6   2   6     1249.16     1281.15     48.82 o 
  -5   2   6     1109.39     1080.67     36.50 o 
  -4   2   6      742.88      766.55     30.47 o 
  -3   2   6      231.48      250.67     19.64 o 
  -2   2   6    67300.98    67201.69    744.16 o 
  -1   2   6     2632.85     2527.90     42.42 o 
   0   2   6    16782.55    17450.24    207.73 o 
   1   2   6     2431.01     2346.85     40.91 o 
   2   2   6    65926.91    65492.36    803.87 o 
   3   2   6      209.37      254.70     17.94 o 
   4   2   6      422.62      496.93     24.74 o 
   5   2   6      943.86      860.76     32.64 o 
   6   2   6     1257.30     1253.96     52.14 o 
   7   2   6      166.79      129.14     33.63 o 
   8   2   6     2205.52     2099.88     78.52 o 
   9   2   6      189.24      187.65     42.33 o 
  10   2   6     3841.09     3682.23    170.10 o 
  11   2   6       45.31       49.54     52.05 o 
 -10   3   6      275.84      206.30     58.27 o 
  -9   3   6       40.06      -14.29     43.99 o 
  -8   3   6      345.61      198.27     47.91 o 
  -7   3   6     5448.51     5338.30    119.64 o 
  -6   3   6      247.89      276.42     31.54 o 
  -5   3   6    24704.35    24422.45    319.27 o 
  -4   3   6     1895.22     1922.38     43.20 o 
  -3   3   6     7359.58     7558.54     99.27 o 
  -2   3   6     8478.50     8560.59    110.49 o 
  -1   3   6    22017.85    21356.00    268.76 o 
   0   3   6       95.60      205.58     14.67 o 
   1   3   6    22246.66    21647.73    272.47 o 
   2   3   6     8522.89     8646.23    121.97 o 
   3   3   6     7199.23     7309.16    101.00 o 
   4   3   6     1931.70     2035.00     43.66 o 
   5   3   6    25586.46    25405.76    326.02 o 
   6   3   6      200.66      238.11     29.41 o 
   7   3   6     5188.63     5008.82    104.90 o 
   8   3   6      373.70      397.49     65.21 o 
   9   3   6       23.85        8.29     24.98 o 
  10   3   6      207.14      318.59     67.18 o 
 -10   4   6     3819.14     3696.99    115.53 o 
  -9   4   6      217.04      304.01     53.62 o 
  -8   4   6     3425.26     3421.23    116.63 o 
  -7   4   6       60.69       93.52     37.62 o 
  -6   4   6      908.41      970.09     48.26 o 
  -5   4   6     1735.28     1724.45     47.68 o 
  -4   4   6       57.79       87.63     16.65 o 
  -3   4   6      946.00     1120.50     43.21 o 
  -2   4   6    37544.62    36488.91    419.27 o 
  -1   4   6     4643.56     4693.13     99.81 o 
   0   4   6    16352.84    16809.61    201.84 o 
   1   4   6     5026.27     5175.73    127.96 o 
   2   4   6    37864.37    36633.70    453.45 o 
   3   4   6      968.58     1091.38     36.69 o 
   4   4   6       34.66       62.58     16.72 o 
   5   4   6     1706.12     1580.89     47.09 o 
   6   4   6     1080.70     1106.75     54.09 o 
   7   4   6      123.20      177.26     36.92 o 
   8   4   6     3495.43     3295.66    102.16 o 
   9   4   6      255.45      144.91     68.69 o 
  10   4   6     3844.73     3837.05    135.13 o 
 -10   5   6      236.92      242.26     59.85 o 
  -9   5   6       96.45      155.64     50.10 o 
  -8   5   6      364.17      310.46     54.54 o 
  -7   5   6     4136.40     4016.93     92.55 o 
  -6   5   6      204.68      278.82     31.96 o 
  -5   5   6    24390.18    24536.00    293.55 o 
  -4   5   6      361.82      472.91     27.75 o 
  -3   5   6     9792.63    10126.29    134.40 o 
  -2   5   6     4607.58     4746.59     70.95 o 
  -1   5   6    19261.02    18979.21    227.07 o 
   0   5   6       15.25      134.80     28.26 o 
   1   5   6    19426.21    18988.52    244.47 o 
   2   5   6     4457.98     4584.37     76.66 o 
   3   5   6    10255.74    10616.12    147.30 o 
   4   5   6      230.79      275.13     26.46 o 
   5   5   6    24327.08    24132.50    346.82 o 
   6   5   6      201.78      259.33     36.23 o 
   7   5   6     3937.68     3919.33    104.79 o 
   8   5   6      392.11      228.17     57.08 o 
   9   5   6       12.39       41.55     56.16 o 
  10   5   6      236.11      204.11     65.92 o 
 -10   6   6     3401.94     3454.81    114.86 o 
  -9   6   6      256.85      354.82     56.83 o 
  -8   6   6     1472.00     1593.83     83.95 o 
  -7   6   6      118.94      157.59     37.22 o 
  -6   6   6      782.53      863.91     44.06 o 
  -5   6   6     1373.98     1341.72     41.83 o 
  -4   6   6      176.24      265.05     23.44 o 
  -3   6   6      685.13      745.64     30.18 o 
  -2   6   6    42469.79    42688.88    522.05 o 
  -1   6   6     1308.28     1207.52     37.51 o 
   0   6   6     9197.37     9420.24    122.41 o 
   1   6   6     1198.97     1128.95     33.97 o 
   2   6   6    42333.57    42492.71    527.41 o 
   3   6   6      666.63      697.59     32.93 o 
   4   6   6      156.15      272.43     27.12 o 
   5   6   6     1304.09     1316.21     53.02 o 
   6   6   6      686.26      782.38     51.86 o 
   7   6   6      113.60       73.28     37.15 o 
   8   6   6     1440.99     1500.47     79.46 o 
   9   6   6      210.99      183.64     54.56 o 
  10   6   6     3277.93     3093.46    148.45 o 
  -9   7   6      455.65      462.86     59.99 o 
  -8   7   6      189.01      202.12     54.79 o 
  -7   7   6     3692.83     3703.64     92.87 o 
  -6   7   6     1498.58     1532.85     55.83 o 
  -5   7   6    16296.06    16476.04    210.90 o 
  -4   7   6      174.39      191.39     23.65 o 
  -3   7   6     6014.57     6245.00     92.22 o 
  -2   7   6      488.48      493.37     25.68 o 
  -1   7   6    10960.53    10623.92    179.75 o 
   0   7   6        1.55       49.46     18.29 o 
   1   7   6    10982.64    10942.24    154.20 o 
   2   7   6      661.73      719.29     31.16 o 
   3   7   6     5691.47     5890.27     98.93 o 
   4   7   6       97.45      126.26     28.39 o 
   5   7   6    16475.81    16560.22    270.90 o 
   6   7   6     1408.15     1410.99     60.62 o 
   7   7   6     3467.05     3499.70    104.23 o 
   8   7   6      154.37      110.96     50.58 o 
   9   7   6      453.45      520.43     65.61 o 
  -9   8   6       17.90      -21.84     61.47 o 
  -8   8   6     1113.43     1125.28     99.66 o 
  -7   8   6      425.02      447.28     62.08 o 
  -6   8   6      186.39      231.51     43.05 o 
  -5   8   6     1439.10     1422.95     58.45 o 
  -4   8   6     1368.80     1360.60     59.14 o 
  -3   8   6      318.26      316.43     29.48 o 
  -2   8   6    26235.71    26231.30    362.94 o 
  -1   8   6     2909.52     2950.25     71.34 o 
   0   8   6    12351.31    12688.98    193.15 o 
   1   8   6     2298.20     2447.69     64.06 o 
   2   8   6    25834.87    25858.58    338.50 o 
   3   8   6      303.70      285.05     34.96 o 
   4   8   6      856.33      815.92     45.66 o 
   5   8   6     1353.63     1368.77     66.36 o 
   6   8   6      334.23      424.42     72.75 o 
   7   8   6      342.00      287.96     58.89 o 
   8   8   6     1071.45     1103.37     84.66 o 
   9   8   6       60.24       -0.94     62.27 o 
  -8   9   6      198.06      183.16     73.32 o 
  -7   9   6     3429.21     3380.02    103.98 o 
  -6   9   6      393.60      421.70     47.26 o 
  -5   9   6    12977.76    12900.78    207.04 o 
  -4   9   6      707.41      776.15     44.80 o 
  -3   9   6     4417.61     4569.97    101.60 o 
  -2   9   6     1724.22     1759.12     61.09 o 
  -1   9   6    13054.05    12847.38    216.95 o 
   0   9   6      451.00      572.71     62.85 o 
   1   9   6    13221.84    13115.05    218.31 o 
   2   9   6     1566.04     1579.50     56.83 o 
   3   9   6     4371.83     4510.94     89.27 o 
   4   9   6      733.76      761.70     58.42 o 
   5   9   6    12634.11    12625.11    228.91 o 
   6   9   6      357.77      419.54     59.64 o 
   7   9   6     3167.97     2947.47    115.26 o 
   8   9   6      151.99      203.69     63.70 o 
  -8  10   6      714.19      783.01     92.86 o 
  -7  10   6      465.05      428.97     60.59 o 
  -6  10   6      183.30      211.12     48.81 o 
  -5  10   6      877.71      910.52     60.48 o 
  -4  10   6        6.07       37.87     33.03 o 
  -3  10   6      171.26      209.50     37.44 o 
  -2  10   6    16190.63    15936.46    263.44 o 
  -1  10   6     2668.74     2581.22     76.62 o 
   0  10   6     7707.35     7504.25    144.59 o 
   1  10   6     2521.94     2488.46     83.57 o 
   2  10   6    16327.90    16181.66    268.55 o 
   3  10   6      164.96      191.15     33.62 o 
   4  10   6       91.72      125.63     37.81 o 
   5  10   6      892.61      976.85     63.93 o 
   6  10   6      233.82      279.88     60.20 o 
   7  10   6      491.05      435.26     68.32 o 
   8  10   6      706.36      689.78     80.46 o 
  -7  11   6     2006.35     1816.27    119.31 o 
  -6  11   6      363.39      408.52     67.59 o 
  -5  11   6     7676.33     7814.72    234.13 o 
  -4  11   6      160.99      169.22     42.56 o 
  -3  11   6     1764.50     1726.96     81.06 o 
  -2  11   6      875.47      917.69     64.57 o 
  -1  11   6     5361.28     5357.03    137.83 o 
   0  11   6       28.29       16.16     27.47 o 
   1  11   6     5679.80     5665.74    148.51 o 
   2  11   6      950.45     1014.16     68.82 o 
   3  11   6     1854.19     1882.68     79.24 o 
   4  11   6       68.74       79.02     45.53 o 
   5  11   6     7956.64     8043.16    170.35 o 
   6  11   6      306.55      354.53     66.21 o 
   7  11   6     1794.34     1498.00     97.91 o 
  -6  12   6      206.57      301.98     67.93 o 
  -5  12   6      389.42      435.09     67.51 o 
  -4  12   6      234.59      205.73     47.04 o 
  -3  12   6      225.61      255.13     52.72 o 
  -2  12   6     9752.22     9648.41    240.11 o 
  -1  12   6      233.83      230.61     58.33 o 
   0  12   6     5181.20     4938.00    136.43 o 
   1  12   6       91.36      160.58     45.79 o 
   2  12   6     9751.52    10038.14    264.45 o 
   3  12   6      225.86      262.04     58.75 o 
   4  12   6      111.04      148.41     57.51 o 
   5  12   6      452.68      458.67     69.72 o 
   6  12   6      219.58      252.40     68.07 o 
  -5  13   6     5797.07     5646.09    165.14 o 
  -4  13   6      180.79      194.64     53.11 o 
  -3  13   6     1354.95     1337.94     82.77 o 
  -2  13   6      417.86      483.18     71.75 o 
  -1  13   6     3703.31     3667.96    118.94 o 
   0  13   6        4.28      -25.82     44.76 o 
   1  13   6     3754.98     3888.17    161.78 o 
   2  13   6      511.71      585.69     68.64 o 
   3  13   6     1333.77     1427.82     90.38 o 
   4  13   6      127.73      127.01     62.38 o 
   5  13   6     5699.47     5961.11    198.45 o 
  -3  14   6      276.52      211.16     69.33 o 
  -2  14   6     7895.35     7758.14    189.86 o 
  -1  14   6      457.92      460.75     65.19 o 
   0  14   6     3125.10     2915.60    115.32 o 
   1  14   6      311.16      243.24     63.59 o 
   2  14   6     7705.35     7870.58    196.25 o 
   3  14   6      303.76      285.26     68.19 o 
   1   0   7       44.66       67.52     15.79 o 
   2   0   7    17832.73    16899.53    263.31 o 
   3   0   7      755.92      700.44     35.74 o 
   4   0   7     4036.96     4119.22     87.72 o 
   5   0   7      432.32      533.21     32.17 o 
   6   0   7    22809.16    22770.07    330.50 o 
   7   0   7     3638.75     3564.08     88.84 o 
   8   0   7       96.60       86.62     37.55 o 
   9   0   7      429.08      529.19     56.54 o 
  10   0   7     1234.30     1094.25    137.89 o 
 -10   1   7     2864.89     3041.53    103.62 o 
  -9   1   7     6439.23     6276.30    147.88 o 
  -8   1   7      890.24      899.36     61.79 o 
  -7   1   7       71.32       42.60     28.27 o 
  -6   1   7     3065.30     3189.72     83.69 o 
  -5   1   7     2725.18     2572.58     62.12 o 
  -4   1   7     3846.57     3750.39     75.17 o 
  -3   1   7    12922.46    12763.53    174.27 o 
  -2   1   7     2697.34     2625.46     72.00 o 
  -1   1   7    19209.38    19618.30    238.95 o 
   0   1   7        1.45       47.67     12.78 o 
   1   1   7    20102.52    20575.47    239.12 o 
   2   1   7     2132.60     2440.55    103.58 o 
   3   1   7    12983.14    12690.33    172.99 o 
   4   1   7     5098.91     5074.43     78.56 o 
   5   1   7     2340.05     2290.84     51.76 o 
   6   1   7     2899.41     2923.36     75.08 o 
   7   1   7       69.57       68.18     31.57 o 
   8   1   7      862.91      925.43     68.49 o 
   9   1   7     6577.56     6577.67    198.91 o 
  10   1   7     2552.45     2582.40    136.28 o 
 -10   2   7     2540.13     2534.16    101.15 o 
  -9   2   7      210.60      293.29     52.78 o 
  -8   2   7      292.36      284.76     45.07 o 
  -7   2   7     7455.58     7500.04    151.06 o 
  -6   2   7    18103.60    17963.37    264.80 o 
  -5   2   7      499.29      623.41     36.66 o 
  -4   2   7     5367.42     5480.44     87.71 o 
  -3   2   7     3437.46     3458.70     58.92 o 
  -2   2   7    18493.26    18522.47    209.60 o 
  -1   2   7     1004.73     1020.79     36.19 o 
   0   2   7       13.34       62.08     13.34 o 
   1   2   7      807.80      840.82     26.25 o 
   2   2   7    18858.82    18747.36    241.05 o 
   3   2   7     3074.39     3066.24     55.55 o 
   4   2   7     5356.82     5500.24     84.26 o 
   5   2   7      547.50      661.57     30.82 o 
   6   2   7    18216.45    17992.15    249.53 o 
   7   2   7     7241.47     7229.39    136.98 o 
   8   2   7      134.16      139.09     51.25 o 
   9   2   7      239.70      243.46     70.81 o 
  10   2   7     2564.02     2619.81    134.61 o 
 -10   3   7     3871.60     3926.58    122.56 o 
  -9   3   7     5254.46     5208.11    144.04 o 
  -8   3   7      811.06      808.39     60.69 o 
  -7   3   7     1265.76     1257.08     64.80 o 
  -6   3   7     2562.48     2674.69     71.30 o 
  -5   3   7     1198.49     1194.93     41.51 o 
  -4   3   7     4267.85     4159.63     74.09 o 
  -3   3   7    17847.15    17667.40    212.13 o 
  -2   3   7      636.32      685.51     25.07 o 
  -1   3   7    24565.11    25155.60    338.53 o 
   0   3   7      298.79      388.83     29.39 o 
   1   3   7    24301.48    24739.51    315.55 o 
   2   3   7      589.05      708.92     29.85 o 
   3   3   7    17442.35    17458.83    216.08 o 
   4   3   7     4443.30     4332.40     70.03 o 
   5   3   7     1324.63     1252.33     44.01 o 
   6   3   7     2836.42     2850.13     76.88 o 
   7   3   7     1178.59     1125.14     57.13 o 
   8   3   7      767.03      695.64     67.08 o 
   9   3   7     4860.00     4588.43    180.72 o 
  10   3   7     4046.95     4193.68    160.68 o 
 -10   4   7     2602.82     2584.98    103.67 o 
  -9   4   7      415.43      453.99     68.67 o 
  -8   4   7      159.11      154.46     45.92 o 
  -7   4   7     5090.98     4957.93    116.05 o 
  -6   4   7    19208.23    19407.05    280.68 o 
  -5   4   7      480.10      531.36     32.46 o 
  -4   4   7     5411.57     5450.19     81.40 o 
  -3   4   7     2287.98     2316.91     45.27 o 
  -2   4   7    14839.25    14296.99    178.81 o 
  -1   4   7      685.97      718.61     27.34 o 
   0   4   7      334.32      390.89     19.53 o 
   1   4   7      474.41      495.82     24.91 o 
   2   4   7    14992.50    14765.77    195.35 o 
   3   4   7     2210.70     2246.35     52.59 o 
   4   4   7     5286.01     5333.96     91.47 o 
   5   4   7      492.09      605.59     40.75 o 
   6   4   7    18729.27    18497.38    283.42 o 
   7   4   7     4551.11     4417.98    103.84 o 
   8   4   7      100.85       44.00     44.26 o 
   9   4   7      375.49      402.36     66.35 o 
  10   4   7     2604.82     2734.15    152.65 o 
 -10   5   7     2002.96     2141.15     99.54 o 
  -9   5   7     4523.43     4672.28    138.97 o 
  -8   5   7      476.75      468.38     54.57 o 
  -7   5   7      245.31      197.94     44.30 o 
  -6   5   7     2544.82     2620.74     72.64 o 
  -5   5   7     2122.18     2059.78     55.20 o 
  -4   5   7     1238.53     1225.97     35.96 o 
  -3   5   7    15320.63    15255.54    191.17 o 
  -2   5   7      975.76     1063.04     48.98 o 
  -1   5   7    22450.90    23163.30    307.41 o 
   0   5   7      104.16      172.82     17.09 o 
   1   5   7    22500.52    23441.22    297.56 o 
   2   5   7      666.51      767.24     49.64 o 
   3   5   7    15591.07    15438.21    208.36 o 
   4   5   7     1004.32     1024.16     41.48 o 
   5   5   7     2117.58     2098.21     63.33 o 
   6   5   7     2470.17     2403.45     72.27 o 
   7   5   7      358.40      342.03     42.25 o 
   8   5   7      420.69      487.30     58.18 o 
   9   5   7     4355.38     4470.87    161.45 o 
  10   5   7     1999.45     2243.11    115.42 o 
  -9   6   7      497.58      594.08     70.70 o 
  -8   6   7      318.27      326.05     53.22 o 
  -7   6   7     2889.34     2946.08     81.23 o 
  -6   6   7    15990.47    15960.07    243.87 o 
  -5   6   7      442.71      517.69     35.40 o 
  -4   6   7     4423.34     4405.32     74.51 o 
  -3   6   7     2913.05     2911.44     55.48 o 
  -2   6   7     8574.45     8564.96    124.36 o 
  -1   6   7      182.72      245.15     21.75 o 
   0   6   7     1928.38     2032.56     42.00 o 
   1   6   7      303.12      319.78     23.04 o 
   2   6   7     8587.53     8574.47    127.03 o 
   3   6   7     2549.27     2607.78     59.49 o 
   4   6   7     4332.21     4450.06     82.92 o 
   5   6   7      404.08      467.09     39.53 o 
   6   6   7    15523.18    15696.60    245.59 o 
   7   6   7     2523.72     2562.38     90.98 o 
   8   6   7       92.71       52.95     46.75 o 
   9   6   7      510.41      504.17     71.29 o 
  -9   7   7     4284.10     4356.49    138.19 o 
  -8   7   7      641.16      597.67     59.74 o 
  -7   7   7       39.43       42.89     38.57 o 
  -6   7   7     1267.09     1365.88     61.11 o 
  -5   7   7     1258.60     1387.69     51.70 o 
  -4   7   7     1762.46     1694.47     47.62 o 
  -3   7   7     7910.14     7904.22    111.08 o 
  -2   7   7      303.32      370.69     28.44 o 
  -1   7   7     7748.47     7909.66    140.57 o 
   0   7   7        4.50       25.20     23.19 o 
   1   7   7     7518.97     7687.04    119.51 o 
   2   7   7      298.73      379.38     32.41 o 
   3   7   7     7644.06     7468.83    120.08 o 
   4   7   7     2081.20     2093.96     55.04 o 
   5   7   7     1132.47     1218.36     55.32 o 
   6   7   7     1278.83     1411.68     62.04 o 
   7   7   7       24.67       30.84     32.00 o 
   8   7   7      539.91      547.85     58.77 o 
   9   7   7     4142.64     4231.36    145.46 o 
  -9   8   7      147.12      180.11     80.52 o 
  -8   8   7      113.67       85.26     59.52 o 
  -7   8   7     2178.59     2339.14     90.56 o 
  -6   8   7    10218.73    10378.05    195.64 o 
  -5   8   7      532.61      603.75     45.79 o 
  -4   8   7     2277.45     2306.21     61.20 o 
  -3   8   7      965.47      993.82     43.16 o 
  -2   8   7     7192.98     7250.55    125.39 o 
  -1   8   7      993.59     1029.19     49.49 o 
   0   8   7      145.51      221.81     32.86 o 
   1   8   7     1133.34     1160.12     49.95 o 
   2   8   7     7350.53     7213.35    127.05 o 
   3   8   7      817.39      904.91     46.92 o 
   4   8   7     2336.81     2408.57     69.62 o 
   5   8   7      564.56      605.48     56.71 o 
   6   8   7     9977.77     9816.10    215.03 o 
   7   8   7     2128.65     2210.10    101.53 o 
   8   8   7       30.48       -2.89     59.35 o 
   9   8   7      186.51      237.08     71.12 o 
  -8   9   7      110.77      128.89     62.71 o 
  -7   9   7      166.02      184.13     52.63 o 
  -6   9   7     2034.00     2094.73     77.55 o 
  -5   9   7     2432.30     2299.38     73.96 o 
  -4   9   7      999.75      983.48     47.22 o 
  -3   9   7     7001.08     6898.40    132.24 o 
  -2   9   7      616.86      682.59     59.64 o 
  -1   9   7    10358.16    10387.52    182.44 o 
   0   9   7     1156.47     1137.95     57.08 o 
   1   9   7    10201.59    10283.59    169.41 o 
   2   9   7      448.84      505.15     42.45 o 
   3   9   7     6514.99     6317.55    113.82 o 
   4   9   7     1099.70     1203.09     69.20 o 
   5   9   7     2253.14     2103.34     81.27 o 
   6   9   7     2022.15     2207.54     86.31 o 
   7   9   7      223.81      246.13     62.12 o 
   8   9   7       96.07       49.44     62.24 o 
  -7  10   7     1963.88     2031.83     92.31 o 
  -6  10   7     7691.65     7890.49    152.36 o 
  -5  10   7      266.41      259.24     47.23 o 
  -4  10   7     3552.35     3361.69     94.48 o 
  -3  10   7     2507.52     2440.67     70.09 o 
  -2  10   7     5271.75     5336.04    107.48 o 
  -1  10   7       47.22       96.79     32.24 o 
   0  10   7     2187.67     2354.93     68.80 o 
   1  10   7       15.94       59.86     30.99 o 
   2  10   7     5364.41     5252.01    185.72 o 
   3  10   7     2105.18     2128.40     78.17 o 
   4  10   7     3445.69     3263.08     88.18 o 
   5  10   7      222.94      194.37     47.46 o 
   6  10   7     7427.48     7622.25    190.92 o 
   7  10   7     1617.41     1675.89    100.77 o 
  -7  11   7      151.91      161.32     77.65 o 
  -6  11   7     1993.62     2006.92     99.90 o 
  -5  11   7      846.36      911.98     74.29 o 
  -4  11   7      865.31      809.68     68.76 o 
  -3  11   7     8232.16     8322.37    165.36 o 
  -2  11   7      760.26      698.48     54.79 o 
  -1  11   7     5315.44     5341.47    122.45 o 
   0  11   7      437.99      436.59     49.40 o 
   1  11   7     5029.15     5088.25    133.75 o 
   2  11   7      638.48      722.34     64.88 o 
   3  11   7     8018.35     8069.20    168.53 o 
   4  11   7      431.83      409.69     70.63 o 
   5  11   7      596.74      666.14     70.97 o 
   6  11   7     1862.70     1814.59    102.17 o 
   7  11   7      170.17      204.07     81.99 o 
  -6  12   7     6325.65     6407.89    174.53 o 
  -5  12   7      334.08      308.29     65.58 o 
  -4  12   7     1657.66     1471.22    103.44 o 
  -3  12   7      675.50      686.87     66.26 o 
  -2  12   7     3051.54     3105.55     98.00 o 
  -1  12   7      417.13      456.71     53.30 o 
   0  12   7      372.86      342.49     50.25 o 
   1  12   7      635.43      531.78     55.75 o 
   2  12   7     3053.95     3263.43    103.00 o 
   3  12   7      600.14      650.98     61.26 o 
   4  12   7     1598.01     1515.68     91.35 o 
   5  12   7      295.10      219.72     64.68 o 
   6  12   7     6074.58     6095.42    207.53 o 
  -4  13   7      765.30      788.82     78.11 o 
  -3  13   7     3189.72     3231.36    104.57 o 
  -2  13   7      164.00      197.71     51.49 o 
  -1  13   7     3340.70     3109.73    190.27 o 
   0  13   7       11.13       26.53     44.89 o 
   1  13   7     3098.06     3108.08    104.66 o 
   2  13   7      179.96      228.78     53.99 o 
   3  13   7     2972.87     3118.81    119.77 o 
   4  13   7      583.13      690.94     78.73 o 
  -2  14   7     2686.52     2596.83    100.27 o 
  -1  14   7       57.98       61.50     49.91 o 
   0  14   7      286.01      175.03     51.18 o 
   1  14   7      132.08      148.94     56.52 o 
   2  14   7     2697.39     2800.06    105.14 o 
   0   0   8     7005.15     7014.28    155.14 o 
   1   0   8     3525.76     3238.32     54.92 o 
   2   0   8    14872.85    14757.76    253.53 o 
   3   0   8     5045.62     4755.62     96.99 o 
   4   0   8     3373.33     3335.79     79.42 o 
   5   0   8     4099.79     4314.80     96.12 o 
   6   0   8      674.55      670.61     47.61 o 
   7   0   8     4012.29     4119.88    108.16 o 
   8   0   8      287.61      325.19     46.19 o 
   9   0   8     2609.10     2630.99    110.80 o 
  10   0   8      957.22     1061.37     88.28 o 
 -10   1   8     2482.11     2758.97    117.16 o 
  -9   1   8     1341.21     1240.56     84.72 o 
  -8   1   8      436.82      409.96     53.41 o 
  -7   1   8     2466.43     2340.74     79.02 o 
  -6   1   8     5338.31     5401.68    126.09 o 
  -5   1   8     4882.00     4890.09     94.80 o 
  -4   1   8     1310.64     1392.70     43.64 o 
  -3   1   8     2848.89     2970.57     72.05 o 
  -2   1   8    13364.34    13175.45    154.87 o 
  -1   1   8     2141.17     2193.96     43.21 o 
   0   1   8    10057.40     9280.60    144.82 o 
   1   1   8     1985.85     2057.30     45.88 o 
   2   1   8    13599.53    13446.48    180.73 o 
   3   1   8     2924.82     3046.45     60.30 o 
   4   1   8     1308.71     1368.99     41.68 o 
   5   1   8     4811.56     4886.26     82.78 o 
   6   1   8     6215.34     6514.67    111.62 o 
   7   1   8     2504.52     2331.37     84.90 o 
   8   1   8      431.43      379.40     47.08 o 
   9   1   8     1330.46     1186.22    101.25 o 
  10   1   8     2437.08     2420.85    136.88 o 
 -10   2   8      268.48      269.66     61.48 o 
  -9   2   8     3210.19     3235.20    106.90 o 
  -8   2   8      642.50      606.46     52.64 o 
  -7   2   8     4296.47     4370.22    110.24 o 
  -6   2   8      451.39      458.42     37.65 o 
  -5   2   8     2065.68     2025.35     59.97 o 
  -4   2   8       83.72      105.67     24.81 o 
  -3   2   8     4811.52     4739.79     80.10 o 
  -2   2   8     4007.21     3947.63     58.32 o 
  -1   2   8     2239.01     2089.91     48.22 o 
   0   2   8     4613.71     4777.23     72.29 o 
   1   2   8     2278.06     2125.39     42.13 o 
   2   2   8     4034.14     3870.50     68.57 o 
   3   2   8     5375.45     5179.64     83.33 o 
   4   2   8       99.37      145.31     20.75 o 
   5   2   8     2113.05     2043.68     49.75 o 
   6   2   8      474.69      511.93     44.15 o 
   7   2   8     4382.69     4205.07    102.02 o 
   8   2   8      605.29      565.44     64.37 o 
   9   2   8     3390.48     3311.29    123.37 o 
  10   2   8      262.12      205.58     69.07 o 
 -10   3   8     1948.81     2141.38     97.44 o 
  -9   3   8      425.87      415.27     57.80 o 
  -8   3   8      705.88      713.87     59.66 o 
  -7   3   8     1707.78     1594.35     73.60 o 
  -6   3   8     8785.06     8813.55    246.56 o 
  -5   3   8      843.64      862.22     43.97 o 
  -4   3   8      634.59      618.88     31.07 o 
  -3   3   8     2414.13     2419.01     46.42 o 
  -2   3   8    10100.49    10004.68    128.35 o 
  -1   3   8      386.06      392.36     24.03 o 
   0   3   8     5720.13     5286.69     84.76 o 
   1   3   8      377.09      380.26     24.00 o 
   2   3   8     9694.61     9583.25    141.06 o 
   3   3   8     2529.93     2534.76     57.36 o 
   4   3   8      642.19      657.94     34.40 o 
   5   3   8      754.92      821.74     46.48 o 
   6   3   8     7904.09     7856.68    148.65 o 
   7   3   8     1627.62     1572.77     68.03 o 
   8   3   8      633.71      554.37     56.52 o 
   9   3   8      330.31      342.42     65.56 o 
  10   3   8     2055.18     2435.60    114.15 o 
 -10   4   8      974.15      969.16     75.14 o 
  -9   4   8     2229.04     2379.76     95.58 o 
  -8   4   8      917.97      820.55     64.43 o 
  -7   4   8     6180.60     6092.74    135.70 o 
  -6   4   8      519.23      548.93     42.81 o 
  -5   4   8     2137.12     2137.01     63.42 o 
  -4   4   8      477.46      550.69     31.06 o 
  -3   4   8     4803.48     4695.16     73.71 o 
  -2   4   8     2943.69     3090.88     53.91 o 
  -1   4   8     3345.72     3055.55     59.39 o 
   0   4   8     3744.83     3995.21     64.23 o 
   1   4   8     3555.04     3335.79     61.84 o 
   2   4   8     2465.77     2575.44     58.44 o 
   3   4   8     4589.19     4634.72     82.96 o 
   4   4   8      419.08      447.45     32.17 o 
   5   4   8     2128.08     2234.46     66.33 o 
   6   4   8      497.61      506.49     43.72 o 
   7   4   8     5914.30     5788.90    123.03 o 
   8   4   8      913.13      873.93     66.76 o 
   9   4   8     2092.42     2200.70    120.95 o 
  10   4   8      918.62      847.43     87.41 o 
  -9   5   8      879.15      911.29     71.95 o 
  -8   5   8      268.99      294.23     51.92 o 
  -7   5   8     2101.01     2095.64     81.06 o 
  -6   5   8     4095.26     4301.17     96.74 o 
  -5   5   8     4491.21     4283.42     92.79 o 
  -4   5   8      508.54      499.59     32.49 o 
  -3   5   8     2958.67     3063.87     58.15 o 
  -2   5   8    10942.46    10827.92    144.24 o 
  -1   5   8      668.53      694.21     28.63 o 
   0   5   8     2116.62     1924.15     43.77 o 
   1   5   8      746.32      769.80     32.19 o 
   2   5   8    11313.56    11289.91    157.60 o 
   3   5   8     3037.49     3261.57     66.67 o 
   4   5   8      533.53      529.86     34.04 o 
   5   5   8     4312.51     4326.56    100.68 o 
   6   5   8     4331.42     4490.59    100.18 o 
   7   5   8     2032.91     1977.45     72.49 o 
   8   5   8      363.21      422.75     59.06 o 
   9   5   8      772.87      724.35     72.07 o 
  -9   6   8     2592.32     2684.18    102.20 o 
  -8   6   8      385.11      383.51     55.84 o 
  -7   6   8     3517.01     3506.02    104.36 o 
  -6   6   8      915.21      889.00     52.13 o 
  -5   6   8     3200.19     3131.12     79.03 o 
  -4   6   8     1690.77     1674.08     50.02 o 
  -3   6   8     4273.00     4287.12     72.53 o 
  -2   6   8     5146.68     5064.49     87.15 o 
  -1   6   8     1768.80     1716.74     43.83 o 
   0   6   8     2961.98     3030.42     61.77 o 
   1   6   8     1511.94     1432.08     42.33 o 
   2   6   8     4780.41     4699.82     84.46 o 
   3   6   8     4103.71     4083.13     78.86 o 
   4   6   8     1592.11     1553.83     51.70 o 
   5   6   8     3217.38     3035.73     80.33 o 
   6   6   8      928.69      877.44     53.68 o 
   7   6   8     3710.33     3723.71     96.17 o 
   8   6   8      346.41      335.69     58.74 o 
   9   6   8     2615.96     2520.02    104.14 o 
  -9   7   8     1190.05     1152.78     91.17 o 
  -8   7   8     1244.10     1327.12     89.52 o 
  -7   7   8     1052.79     1070.54     60.80 o 
  -6   7   8     3888.23     3918.44    110.03 o 
  -5   7   8     3588.42     3587.93     86.06 o 
  -4   7   8      611.58      581.75     42.00 o 
  -3   7   8      946.78      896.14     40.56 o 
  -2   7   8     6306.15     6348.69    151.99 o 
  -1   7   8     1759.85     1736.12     58.79 o 
   0   7   8     3125.08     3082.78     72.54 o 
   1   7   8     1858.89     1837.60     58.24 o 
   2   7   8     5985.02     6069.47    113.71 o 
   3   7   8      956.56      997.36     48.44 o 
   4   7   8      636.04      690.16     44.38 o 
   5   7   8     3273.45     3323.90     96.77 o 
   6   7   8     3484.22     3377.49    102.24 o 
   7   7   8     1026.15     1042.84     78.65 o 
   8   7   8     1076.88     1176.83     88.72 o 
   9   7   8     1055.64      911.46     98.59 o 
  -8   8   8       59.96       84.41     62.31 o 
  -7   8   8     2602.71     2664.99     96.08 o 
  -6   8   8      581.69      553.75     57.58 o 
  -5   8   8     1898.04     1936.62     68.09 o 
  -4   8   8     1708.27     1724.61     62.94 o 
  -3   8   8     3972.83     3952.31     80.01 o 
  -2   8   8     3859.53     3840.60     83.21 o 
  -1   8   8     4509.64     4464.18    102.21 o 
   0   8   8     5616.74     5710.63    108.51 o 
   1   8   8     5159.15     5094.44    100.09 o 
   2   8   8     3584.22     3528.15     93.73 o 
   3   8   8     3768.43     3806.17     89.05 o 
   4   8   8     1457.33     1408.29     68.83 o 
   5   8   8     1986.42     2150.41     80.08 o 
   6   8   8      573.79      629.49     57.59 o 
   7   8   8     2466.13     2405.34    173.97 o 
   8   8   8       54.31       47.62     34.32 o 
  -8   9   8      398.28      359.20     72.18 o 
  -7   9   8     1178.46     1162.48     75.17 o 
  -6   9   8     2315.58     2436.38     93.53 o 
  -5   9   8     2452.12     2491.29     78.19 o 
  -4   9   8      387.45      353.18     42.50 o 
  -3   9   8     1497.55     1531.13     64.55 o 
  -2   9   8     3522.25     3594.08     83.95 o 
  -1   9   8      979.01      981.31     66.20 o 
   0   9   8      262.14      267.55     35.51 o 
   1   9   8     1184.34     1206.83     55.05 o 
   2   9   8     3527.88     3561.77     96.53 o 
   3   9   8     1620.96     1612.31     76.88 o 
   4   9   8      414.53      437.50     49.42 o 
   5   9   8     2035.46     1979.75     82.93 o 
   6   9   8     2275.49     2482.91    103.10 o 
   7   9   8     1073.85      967.97     81.08 o 
   8   9   8      273.72      344.93     73.43 o 
  -7  10   8     2317.61     2304.61     98.05 o 
  -6  10   8      855.29      873.81     70.02 o 
  -5  10   8     1338.95     1313.85     71.56 o 
  -4  10   8     1115.12     1212.92     77.39 o 
  -3  10   8     1413.93     1453.54     84.68 o 
  -2  10   8     1368.14     1406.00     60.70 o 
  -1  10   8     2433.31     2463.04     86.01 o 
   0  10   8     1935.04     2053.89     68.49 o 
   1  10   8     2205.95     2183.29     71.95 o 
   2  10   8     1307.03     1400.07     80.61 o 
   3  10   8     1103.57     1209.47     61.51 o 
   4  10   8      986.50      902.20     62.45 o 
   5  10   8     1326.80     1379.16     82.31 o 
   6  10   8      894.15      907.16     77.86 o 
   7  10   8     2332.01     2241.83    113.16 o 
  -6  11   8     2210.38     2250.96    127.49 o 
  -5  11   8     1428.72     1454.93     77.19 o 
  -4  11   8      413.61      389.77     52.40 o 
  -3  11   8     1669.69     1571.98     76.37 o 
  -2  11   8     3533.02     3603.23     90.43 o 
  -1  11   8     1416.60     1492.89     63.98 o 
   0  11   8      714.83      766.87     51.81 o 
   1  11   8     1412.40     1405.68     65.24 o 
   2  11   8     3534.82     3386.39     90.54 o 
   3  11   8     1676.41     1800.09     80.27 o 
   4  11   8      442.36      374.73     53.99 o 
   5  11   8     1251.84     1287.80    111.59 o 
   6  11   8     2003.13     2029.51    127.64 o 
  -5  12   8      911.90      901.41     81.31 o 
  -4  12   8     1309.30     1221.84     98.17 o 
  -3  12   8      747.57      909.99     76.03 o 
  -2  12   8     2802.70     2824.97     93.67 o 
  -1  12   8     1310.61     1264.88     71.95 o 
   0  12   8     1405.39     1523.48     77.92 o 
   1  12   8     1405.08     1379.71     75.94 o 
   2  12   8     2472.78     2466.22    105.30 o 
   3  12   8      671.48      764.48     75.05 o 
   4  12   8     1228.24     1197.53     89.01 o 
   5  12   8      904.85      838.26     82.49 o 
  -4  13   8      460.31      379.18     68.75 o 
  -3  13   8      726.47      589.42     75.09 o 
  -2  13   8     2637.99     2658.84     96.74 o 
  -1  13   8     1133.70     1216.74     76.34 o 
   0  13   8      355.21      436.40     59.11 o 
   1  13   8     1190.49     1390.70    102.90 o 
   2  13   8     2639.18     2594.82    100.18 o 
   3  13   8      805.14      818.08     82.27 o 
   4  13   8      488.90      514.62     76.22 o 
  -1  14   8      961.73     1014.06     77.13 o 
   0  14   8      602.41      648.81     75.33 o 
   1  14   8     1035.99     1062.24     88.39 o 
   1   0   9     3666.88     3946.43     65.31 o 
   2   0   9     6424.14     6301.45     90.73 o 
   3   0   9    11192.89    11189.82    191.31 o 
   4   0   9      149.57      171.15     26.15 o 
   5   0   9     3741.01     3894.79    119.39 o 
   6   0   9     2571.46     2560.75     90.30 o 
   7   0   9     3805.18     3930.31     96.75 o 
   8   0   9     1961.82     1918.20     85.34 o 
   9   0   9     1431.53     1563.76     97.37 o 
  10   0   9       68.45      159.86     66.54 o 
 -10   1   9     6699.22     6679.32    218.85 o 
  -9   1   9      876.06      970.86    113.64 o 
  -8   1   9     3024.27     2908.45     96.94 o 
  -7   1   9      810.25      798.59     57.58 o 
  -6   1   9    12483.67    12296.31    216.87 o 
  -5   1   9     3696.20     3534.88     84.96 o 
  -4   1   9       66.14       86.30     23.96 o 
  -3   1   9     2385.08     2458.36     55.83 o 
  -2   1   9      451.85      526.06     24.67 o 
  -1   1   9      655.42      668.17     28.07 o 
   0   1   9       17.37       50.62     16.18 o 
   1   1   9      791.97      771.33     29.06 o 
   2   1   9      299.59      362.81     25.75 o 
   3   1   9     2020.18     2036.74     51.91 o 
   4   1   9      245.01      261.51     26.09 o 
   5   1   9     3142.88     3108.32     70.32 o 
   6   1   9    12247.45    12033.88    202.40 o 
   7   1   9      870.90      913.22     61.38 o 
   8   1   9     3036.96     2973.48    123.87 o 
   9   1   9      921.40      868.56    113.17 o 
  10   1   9     6471.64     6928.52    222.06 o 
 -10   2   9      137.31       74.66     64.83 o 
  -9   2   9     1065.74     1240.37     77.29 o 
  -8   2   9     2557.94     2467.89     92.38 o 
  -7   2   9     4038.95     4121.77    111.82 o 
  -6   2   9      511.96      560.44     49.54 o 
  -5   2   9      887.94      991.11     57.34 o 
  -4   2   9     1157.34     1238.48     48.46 o 
  -3   2   9     5244.22     5203.54     97.85 o 
  -2   2   9     2276.83     2198.61     42.72 o 
  -1   2   9      997.98     1092.61     34.71 o 
   0   2   9        3.07        3.68     15.59 o 
   1   2   9     1109.89     1266.90     39.45 o 
   2   2   9     2662.25     2583.84     53.99 o 
   3   2   9     5456.36     5237.23     88.37 o 
   4   2   9     1207.32     1277.81     46.80 o 
   5   2   9      836.60      894.47     61.31 o 
   6   2   9      656.34      720.95     50.01 o 
   7   2   9     4185.00     4393.90    105.74 o 
   8   2   9     2606.39     2607.06    102.92 o 
   9   2   9     1089.42     1234.38    133.05 o 
  10   2   9      118.24      158.52     70.14 o 
 -10   3   9     6011.98     6287.28    158.53 o 
  -9   3   9      517.58      659.81     62.19 o 
  -8   3   9     3392.28     3126.30    101.28 o 
  -7   3   9      532.06      661.08     63.10 o 
  -6   3   9     5919.25     5769.17    115.07 o 
  -5   3   9     5841.30     5695.39    110.92 o 
  -4   3   9      485.97      523.15     47.14 o 
  -3   3   9     1066.81     1057.85     36.69 o 
  -2   3   9      288.65      341.06     22.21 o 
  -1   3   9      215.41      286.48     28.83 o 
   0   3   9       17.18       30.84     18.84 o 
   1   3   9      127.79      126.14     16.95 o 
   2   3   9      371.65      372.65     28.19 o 
   3   3   9      647.81      710.01     36.52 o 
   4   3   9      161.23      202.54     27.76 o 
   5   3   9     5750.08     5632.71    113.93 o 
   6   3   9     6069.38     5916.39    121.66 o 
   7   3   9      409.82      412.34     48.85 o 
   8   3   9     3423.96     3199.87    105.02 o 
   9   3   9      521.59      541.85     83.93 o 
  10   3   9     6238.22     6308.54    182.17 o 
  -9   4   9     1765.09     1878.98     90.60 o 
  -8   4   9     2424.73     2352.13     92.41 o 
  -7   4   9     3178.05     3267.37     99.76 o 
  -6   4   9      784.39      881.95     51.05 o 
  -5   4   9     1550.85     1567.23     58.19 o 
  -4   4   9      335.67      360.87     34.57 o 
  -3   4   9     7562.85     7519.09    116.16 o 
  -2   4   9     2586.04     2560.71     52.51 o 
  -1   4   9     1431.69     1393.53     41.13 o 
   0   4   9        1.98       23.04     16.53 o 
   1   4   9     1448.86     1409.66     42.14 o 
   2   4   9     2827.10     2770.14     60.26 o 
   3   4   9     7626.67     7422.41    119.20 o 
   4   4   9      317.13      382.09     32.29 o 
   5   4   9     1592.23     1650.66     62.24 o 
   6   4   9      856.95      943.73     55.04 o 
   7   4   9     3222.30     3428.72    112.71 o 
   8   4   9     2738.32     2683.43     97.93 o 
   9   4   9     1714.40     1746.56    111.61 o 
  -9   5   9      868.98     1045.85     76.56 o 
  -8   5   9     2376.81     2334.50     92.74 o 
  -7   5   9      402.58      469.67     54.45 o 
  -6   5   9     8538.91     8638.93    154.47 o 
  -5   5   9     3311.86     3227.54     81.22 o 
  -4   5   9      242.28      282.20     33.83 o 
  -3   5   9      697.41      776.10     36.78 o 
  -2   5   9      960.07     1026.66     35.74 o 
  -1   5   9      134.77      163.74     22.38 o 
   0   5   9      231.75      216.66     27.06 o 
   1   5   9      131.62      180.26     23.34 o 
   2   5   9      752.63      762.67     36.65 o 
   3   5   9      715.77      784.52     38.84 o 
   4   5   9       21.89       13.32     26.62 o 
   5   5   9     3251.15     3289.90     83.93 o 
   6   5   9     8559.61     8656.96    158.23 o 
   7   5   9      423.11      505.34     50.41 o 
   8   5   9     2560.21     2535.74     96.24 o 
   9   5   9      825.48      924.13     77.55 o 
  -9   6   9     1383.62     1559.57     89.26 o 
  -8   6   9     2130.85     2194.90     93.93 o 
  -7   6   9     2126.07     2302.62     86.35 o 
  -6   6   9     1591.98     1706.35     68.12 o 
  -5   6   9     1332.45     1366.79     59.46 o 
  -4   6   9      304.19      340.23     32.15 o 
  -3   6   9     6279.31     6231.86    105.10 o 
  -2   6   9     2133.61     2125.62     50.66 o 
  -1   6   9      763.42      827.46     35.22 o 
   0   6   9      364.96      345.57     28.04 o 
   1   6   9      566.27      615.99     41.06 o 
   2   6   9     2355.09     2280.15     56.03 o 
   3   6   9     6441.37     6284.51    106.68 o 
   4   6   9      274.49      369.02     34.57 o 
   5   6   9     1361.69     1354.81     59.59 o 
   6   6   9     1737.65     1746.48     69.75 o 
   7   6   9     2011.56     2067.03     77.98 o 
   8   6   9     2153.27     2298.78     95.31 o 
   9   6   9     1442.25     1620.70     92.80 o 
  -8   7   9     2273.45     2187.23    107.81 o 
  -7   7   9     1110.84     1154.56     86.75 o 
  -6   7   9     5852.20     5699.54    136.94 o 
  -5   7   9     3524.18     3721.43    104.60 o 
  -4   7   9       59.95       58.66     31.91 o 
  -3   7   9     2315.97     2259.84     65.44 o 
  -2   7   9      122.37      146.11     29.96 o 
  -1   7   9      898.29      862.24     47.55 o 
   0   7   9      162.13      185.47     31.68 o 
   1   7   9      857.34      880.70     51.68 o 
   2   7   9      117.14       98.26     34.13 o 
   3   7   9     2005.26     2011.90     65.38 o 
   4   7   9       57.64       77.98     38.30 o 
   5   7   9     3846.06     3978.75    108.36 o 
   6   7   9     5974.16     5964.27    139.85 o 
   7   7   9      969.86      907.09     79.15 o 
   8   7   9     2324.88     2264.62    111.05 o 
  -8   8   9     1620.70     1575.88    101.52 o 
  -7   8   9     2363.70     2436.41     96.78 o 
  -6   8   9      804.06      988.70     77.37 o 
  -5   8   9     1456.22     1511.37     74.93 o 
  -4   8   9      482.98      447.21     42.46 o 
  -3   8   9     5247.49     5326.22    111.00 o 
  -2   8   9     2687.25     2704.24    103.53 o 
  -1   8   9     1883.01     1940.03     67.05 o 
   0   8   9     2679.48     2633.32     71.98 o 
   1   8   9     1972.79     1991.03     65.77 o 
   2   8   9     3256.88     3266.15     89.34 o 
   3   8   9     5770.54     5646.23    146.64 o 
   4   8   9      475.02      505.09     51.35 o 
   5   8   9     1504.76     1644.57     77.51 o 
   6   8   9      864.75     1028.17     69.79 o 
   7   8   9     2413.04     2448.78    111.23 o 
   8   8   9     1565.84     1594.13    103.18 o 
  -7   9   9      385.42      423.58     62.03 o 
  -6   9   9     4732.71     4844.07    127.82 o 
  -5   9   9     1584.36     1603.91     79.24 o 
  -4   9   9      184.35      111.07     40.06 o 
  -3   9   9      896.22      955.84     58.18 o 
  -2   9   9      381.33      424.59     40.52 o 
  -1   9   9       44.39      126.70     33.39 o 
   0   9   9       99.81      125.78     34.31 o 
   1   9   9       18.97       57.66     34.21 o 
   2   9   9      316.30      340.14     41.69 o 
   3   9   9      799.77      937.62     92.37 o 
   4   9   9      233.59      286.64     54.62 o 
   5   9   9     1525.76     1453.15     77.15 o 
   6   9   9     4793.04     4791.68    128.10 o 
   7   9   9      343.52      304.29     68.72 o 
  -7  10   9     1714.17     1865.65     97.55 o 
  -6  10   9      372.06      388.99     60.91 o 
  -5  10   9      577.19      607.86     68.54 o 
  -4  10   9       47.77      114.71     45.24 o 
  -3  10   9     3592.92     3559.97    112.10 o 
  -2  10   9     1278.35     1348.10     61.01 o 
  -1  10   9      692.87      758.13     53.85 o 
   0  10   9       17.88       13.87     33.71 o 
   1  10   9      639.41      650.95     50.16 o 
   2  10   9     1443.19     1462.74     70.78 o 
   3  10   9     3846.27     3718.06     96.54 o 
   4  10   9       65.05      105.78     47.35 o 
   5  10   9      554.51      576.81     68.92 o 
   6  10   9      393.26      427.04     68.30 o 
   7  10   9     1662.89     1724.71    120.58 o 
  -6  11   9     2981.80     3132.91    123.49 o 
  -5  11   9     2942.34     2982.61    117.32 o 
  -4  11   9      231.01      297.84     52.20 o 
  -3  11   9      709.56      765.59     61.26 o 
  -2  11   9       93.12       65.26     39.57 o 
  -1  11   9      631.75      663.72     51.91 o 
   0  11   9     1734.70     1580.57     68.74 o 
   1  11   9      518.68      512.51     50.65 o 
   2  11   9       59.78       38.31     40.89 o 
   3  11   9      675.70      633.73     60.03 o 
   4  11   9       86.35       93.45     51.28 o 
   5  11   9     3255.66     3153.37    117.36 o 
   6  11   9     3112.72     3376.37    184.42 o 
  -5  12   9      383.39      338.58     84.59 o 
  -4  12   9      352.42      340.70     65.74 o 
  -3  12   9     2683.62     2475.10    109.33 o 
  -2  12   9     1199.85     1194.80     85.11 o 
  -1  12   9      802.09      859.51     67.71 o 
   0  12   9     2848.56     2709.62     96.31 o 
   1  12   9      817.59      801.58     77.08 o 
   2  12   9     1418.79     1448.23     90.49 o 
   3  12   9     2914.61     2908.21    115.88 o 
   4  12   9      282.47      216.52     75.85 o 
   5  12   9      422.82      427.41     75.35 o 
  -3  13   9      623.94      602.10     75.19 o 
  -2  13   9      156.50      207.85     64.58 o 
  -1  13   9      869.92      859.90     71.06 o 
   0  13   9      152.18      211.51     57.18 o 
   1  13   9      756.69      808.05     70.53 o 
   2  13   9      117.57       79.58     44.37 o 
   3  13   9      606.55      699.33     89.86 o 
   0   0  10     1502.04     1524.33     74.47 o 
   1   0  10      785.52      847.06     32.55 o 
   2   0  10    18635.11    18126.49    243.60 o 
   3   0  10     3821.12     3838.70     75.86 o 
   4   0  10     1309.54     1213.62     51.44 o 
   5   0  10     2090.88     2166.91     72.60 o 
   6   0  10     2233.18     2122.51    137.07 o 
   7   0  10     4374.01     4323.75    150.24 o 
   8   0  10     1148.65     1130.33     73.89 o 
   9   0  10     3197.83     3087.66    123.80 o 
  -9   1  10      594.64      614.20     75.24 o 
  -8   1  10      475.21      468.82     59.42 o 
  -7   1  10      318.56      360.32     58.74 o 
  -6   1  10      698.99      781.99     54.10 o 
  -5   1  10     9889.22     9998.63    162.03 o 
  -4   1  10     3900.76     3740.13     76.20 o 
  -3   1  10     1203.37     1222.25     44.70 o 
  -2   1  10     2231.14     2198.33     55.40 o 
  -1   1  10     6649.71     6191.74     95.74 o 
   0   1  10     5797.39     5701.23     92.46 o 
   1   1  10     7169.70     6847.28     96.76 o 
   2   1  10     2224.65     2228.11     54.45 o 
   3   1  10     1260.66     1242.34     43.00 o 
   4   1  10     3609.27     3427.41     82.08 o 
   5   1  10     9154.90     9224.21    161.25 o 
   6   1  10      745.06      742.59     52.36 o 
   7   1  10      329.93      438.32     53.16 o 
   8   1  10      475.56      330.08     55.85 o 
   9   1  10      714.65      668.75     77.31 o 
  -9   2  10     4485.83     4636.67    147.45 o 
  -8   2  10      425.30      485.27     57.09 o 
  -7   2  10     4425.30     4247.44    114.99 o 
  -6   2  10      217.96      269.73     44.60 o 
  -5   2  10     1384.98     1428.91     57.70 o 
  -4   2  10     1416.45     1366.16     52.57 o 
  -3   2  10     1972.65     2011.61     55.51 o 
  -2   2  10    15914.72    15530.95    194.93 o 
  -1   2  10      130.85      151.28     20.78 o 
   0   2  10      925.84      979.31     34.96 o 
   1   2  10       97.50      114.38     19.66 o 
   2   2  10    15539.97    15130.81    209.96 o 
   3   2  10     2007.16     2039.18     60.49 o 
   4   2  10     1365.31     1342.22     50.64 o 
   5   2  10     1397.42     1450.40     61.06 o 
   6   2  10      291.69      423.78     46.46 o 
   7   2  10     4710.09     4561.74    110.26 o 
   8   2  10      433.98      497.62     59.78 o 
   9   2  10     4563.55     4732.54    168.69 o 
  -9   3  10      573.63      581.09     60.81 o 
  -8   3  10       49.39       29.10     48.49 o 
  -7   3  10      502.74      554.70     56.14 o 
  -6   3  10     2635.89     2684.09     87.60 o 
  -5   3  10     5514.02     5770.12    116.07 o 
  -4   3  10     3652.78     3761.34     86.76 o 
  -3   3  10     1613.28     1680.15     55.45 o 
  -2   3  10     2526.72     2686.31     62.44 o 
  -1   3  10     9559.82     9400.88    139.96 o 
   0   3  10     7016.23     6920.04    101.91 o 
   1   3  10     9730.81     9602.80    140.25 o 
   2   3  10     2640.18     2795.92     63.34 o 
   3   3  10     1490.39     1481.68     49.93 o 
   4   3  10     3938.95     3928.92     81.50 o 
   5   3  10     6149.81     6164.33    121.45 o 
   6   3  10     2648.18     2591.07     81.97 o 
   7   3  10      537.60      507.38     52.97 o 
   8   3  10       50.10       73.92     52.03 o 
   9   3  10      516.58      609.96     77.43 o 
  -9   4  10     4306.06     4469.02    130.40 o 
  -8   4  10     1040.24     1138.34     73.88 o 
  -7   4  10     3955.66     3794.01    110.96 o 
  -6   4  10      229.86      312.07     41.03 o 
  -5   4  10     2814.19     2833.44     78.09 o 
  -4   4  10      907.54      945.30     48.74 o 
  -3   4  10     2122.53     2173.72     87.94 o 
  -2   4  10    17607.48    17554.97    236.69 o 
  -1   4  10      558.85      658.86     57.00 o 
   0   4  10     2615.65     2734.23     61.47 o 
   1   4  10      325.45      445.58     52.45 o 
   2   4  10    17585.45    17604.63    239.79 o 
   3   4  10     2095.17     2083.29     58.56 o 
   4   4  10      959.86     1040.48     53.36 o 
   5   4  10     2845.87     2946.05     81.31 o 
   6   4  10      405.55      428.27     47.06 o 
   7   4  10     4241.78     4120.14    133.70 o 
   8   4  10     1120.87     1101.43     75.33 o 
   9   4  10     4246.74     4087.97    142.99 o 
  -9   5  10      310.17      353.36     63.30 o 
  -8   5  10      253.70      281.69     56.72 o 
  -7   5  10      485.11      507.50     57.28 o 
  -6   5  10      267.53      310.29     43.15 o 
  -5   5  10     6306.73     6357.66    124.17 o 
  -4   5  10     3715.74     3613.80     87.97 o 
  -3   5  10     1787.08     1821.92     53.17 o 
  -2   5  10     3280.57     3358.28     70.99 o 
  -1   5  10     7124.22     6949.24    112.61 o 
   0   5  10     8854.37     9128.07    137.94 o 
   1   5  10     7766.19     7736.53    129.09 o 
   2   5  10     3526.11     3480.20     82.01 o 
   3   5  10     1893.73     1851.82     56.28 o 
   4   5  10     4017.79     3921.01     81.89 o 
   5   5  10     6196.21     6198.58    125.91 o 
   6   5  10      314.84      346.14     46.68 o 
   7   5  10      538.12      555.79     55.22 o 
   8   5  10      256.00      297.40     60.02 o 
   9   5  10      357.54      404.91     68.70 o 
  -8   6  10      678.59      746.18     69.11 o 
  -7   6  10     3580.35     3375.62    108.81 o 
  -6   6  10     1005.94      967.18     57.06 o 
  -5   6  10     2364.52     2364.96     75.64 o 
  -4   6  10      705.55      730.25     47.70 o 
  -3   6  10     1843.10     1882.23     55.69 o 
  -2   6  10     9735.65     9826.52    147.79 o 
  -1   6  10      359.98      427.95     31.79 o 
   0   6  10      288.78      314.61     30.18 o 
   1   6  10      432.07      521.17     38.21 o 
   2   6  10     9535.46     9624.71    160.93 o 
   3   6  10     1848.30     1993.46     58.28 o 
   4   6  10     1043.13     1049.04     53.15 o 
   5   6  10     2432.38     2370.85     76.23 o 
   6   6  10      991.45      911.34     58.86 o 
   7   6  10     4028.55     3949.04    103.87 o 
   8   6  10      773.67      717.43     71.31 o 
  -8   7  10       95.07      109.04     65.82 o 
  -7   7  10       87.71       55.62     58.47 o 
  -6   7  10      491.13      535.55     57.02 o 
  -5   7  10     4586.25     4754.42    120.47 o 
  -4   7  10     3224.62     3234.45    100.56 o 
  -3   7  10      662.25      712.61     46.79 o 
  -2   7  10      498.37      520.58     44.96 o 
  -1   7  10     6563.74     6166.52    166.50 o 
   0   7  10     3084.08     3138.33     81.56 o 
   1   7  10     6744.52     6575.83    135.33 o 
   2   7  10      617.36      615.80     49.15 o 
   3   7  10      541.99      550.70     50.94 o 
   4   7  10     3642.08     3512.33    100.02 o 
   5   7  10     4738.55     4837.95    123.52 o 
   6   7  10      539.54      650.00     61.93 o 
   7   7  10       75.23       62.03     59.44 o 
   8   7  10       95.73      132.56     68.13 o 
  -7   8  10     2122.64     1993.91    106.41 o 
  -6   8  10      450.91      483.25     59.60 o 
  -5   8  10     1253.96     1267.56     73.76 o 
  -4   8  10      329.11      290.44     49.09 o 
  -3   8  10      598.77      572.53     46.62 o 
  -2   8  10     6365.89     6306.73    132.11 o 
  -1   8  10      463.88      491.64     41.61 o 
   0   8  10      999.21     1002.92     52.73 o 
   1   8  10      354.86      364.01     41.73 o 
   2   8  10     5870.09     5818.74    132.47 o 
   3   8  10      637.10      739.53     56.56 o 
   4   8  10      231.47      315.01     57.02 o 
   5   8  10     1315.58     1288.90     73.19 o 
   6   8  10      546.73      563.81     61.30 o 
   7   8  10     2387.95     2394.26    134.10 o 
  -7   9  10      162.15      177.44     58.20 o 
  -6   9  10      204.10      248.56     56.79 o 
  -5   9  10     2994.85     3298.29    105.96 o 
  -4   9  10     2475.43     2464.00     90.76 o 
  -3   9  10      404.25      522.20     51.07 o 
  -2   9  10     1140.63     1149.24     64.06 o 
  -1   9  10     6126.12     6059.36    121.14 o 
   0   9  10     4154.66     4188.06     98.05 o 
   1   9  10     6166.28     6260.01    125.96 o 
   2   9  10     1333.07     1288.72     62.75 o 
   3   9  10      457.60      536.72     55.02 o 
   4   9  10     2544.85     2587.95    135.45 o 
   5   9  10     3005.57     2971.84    116.00 o 
   6   9  10      295.07      272.48     65.14 o 
   7   9  10      213.76      277.74     69.01 o 
  -6  10  10      372.07      373.80     62.56 o 
  -5  10  10     2303.20     2222.87     94.99 o 
  -4  10  10     1411.06     1433.52     98.86 o 
  -3  10  10      850.73      835.83    101.66 o 
  -2  10  10     5585.87     5615.12    131.05 o 
  -1  10  10      262.49      281.30     42.46 o 
   0  10  10     1937.22     1816.63     71.92 o 
   1  10  10      115.97      134.74     41.90 o 
   2  10  10     5465.66     5487.62    122.20 o 
   3  10  10      875.78      970.31     61.38 o 
   4  10  10     1815.81     1776.00    145.44 o 
   5  10  10     2382.25     2389.21    110.27 o 
   6  10  10      490.58      535.98    118.87 o 
  -5  11  10     2436.46     2511.46    114.06 o 
  -4  11  10     2467.67     2553.38    111.97 o 
  -3  11  10      724.23      717.74     66.25 o 
  -2  11  10     1409.21     1398.65     75.49 o 
  -1  11  10     3894.73     3955.68    102.45 o 
   0  11  10     3009.64     2962.35    141.36 o 
   1  11  10     4485.51     4526.21    108.60 o 
   2  11  10     1615.60     1616.36     74.36 o 
   3  11  10      763.98      721.61     73.46 o 
   4  11  10     3024.97     3031.88    105.77 o 
   5  11  10     2663.03     2755.63    105.62 o 
  -4  12  10      410.42      532.16     90.65 o 
  -3  12  10      865.01      842.09     79.24 o 
  -2  12  10     3416.05     3460.23    123.99 o 
  -1  12  10       85.58       74.68     50.13 o 
   0  12  10      250.43      278.70     56.30 o 
   1  12  10      111.01      132.68     53.26 o 
   2  12  10     3342.18     3362.97    113.02 o 
   3  12  10      840.82      745.25     74.73 o 
   4  12  10      512.81      582.11     86.70 o 
  -2  13  10      381.43      359.56    106.62 o 
  -1  13  10     1270.08     1196.97     91.90 o 
   0  13  10     1570.86     1607.02    132.34 o 
   1  13  10     1409.53     1517.88     87.44 o 
   2  13  10      499.37      450.03     66.54 o 
   1   0  11     7975.33     8048.99    115.78 o 
   2   0  11    11625.03    11604.18    169.33 o 
   3   0  11     1192.65     1189.99     46.69 o 
   4   0  11    13189.42    12809.70    187.33 o 
   5   0  11     4067.55     4072.68    118.39 o 
   6   0  11     8534.93     8754.65    290.29 o 
   7   0  11     1825.44     1931.01    116.87 o 
   8   0  11       13.86       49.46     38.75 o 
   9   0  11       79.86      107.55     64.15 o 
  -9   1  11     1718.07     1860.43    113.28 o 
  -8   1  11     4208.74     4300.37    126.65 o 
  -7   1  11     1964.44     2019.49     97.47 o 
  -6   1  11      145.21      128.95     50.63 o 
  -5   1  11      215.98      285.76     36.87 o 
  -4   1  11     9746.84     9684.56    151.93 o 
  -3   1  11     5742.34     5718.81    102.33 o 
  -2   1  11      538.36      655.37     59.42 o 
  -1   1  11    16897.37    16186.08    215.40 o 
   0   1  11       85.35      102.75     28.06 o 
   1   1  11    17317.97    16827.47    209.16 o 
   2   1  11      600.46      660.72     53.11 o 
   3   1  11     5698.14     5808.44    112.27 o 
   4   1  11    10069.06     9825.39    165.09 o 
   5   1  11      320.78      355.27     47.16 o 
   6   1  11      182.95      215.15     44.36 o 
   7   1  11     1862.87     1656.40     84.08 o 
   8   1  11     4253.98     4316.36    126.19 o 
   9   1  11     1815.15     1865.48    119.89 o 
  -9   2  11       21.29       70.16     57.35 o 
  -8   2  11      224.38      277.89     65.92 o 
  -7   2  11     3808.80     3612.82    129.05 o 
  -6   2  11     5490.79     5695.02    132.12 o 
  -5   2  11     2398.27     2493.74     73.70 o 
  -4   2  11     6954.44     6817.10    128.77 o 
  -3   2  11      312.72      418.15     38.92 o 
  -2   2  11     7849.39     7529.59    120.70 o 
  -1   2  11     6259.31     6104.02     95.58 o 
   0   2  11      200.20      257.66     26.39 o 
   1   2  11     6256.32     6358.17    103.51 o 
   2   2  11     7540.14     7304.98    131.03 o 
   3   2  11      258.15      340.99     36.52 o 
   4   2  11     7439.62     7394.51    132.38 o 
   5   2  11     2555.16     2579.29     79.43 o 
   6   2  11     5364.47     5548.01    123.20 o 
   7   2  11     3656.38     3541.24    100.64 o 
   8   2  11      182.10      198.74     55.90 o 
   9   2  11       88.09      215.89     67.59 o 
  -9   3  11     1791.74     1977.91     99.46 o 
  -8   3  11     3922.87     3902.97    123.18 o 
  -7   3  11      672.61      691.35     61.35 o 
  -6   3  11      188.86      136.57     45.36 o 
  -5   3  11      780.78      828.48     50.80 o 
  -4   3  11     7865.39     7750.76    140.33 o 
  -3   3  11     3864.18     3830.52     87.31 o 
  -2   3  11      103.59      176.68     30.22 o 
  -1   3  11    15363.47    15049.97    205.94 o 
   0   3  11      114.10      139.78     26.25 o 
   1   3  11    14810.11    14577.84    204.76 o 
   2   3  11      131.18      226.04     46.57 o 
   3   3  11     4052.42     3980.27     82.04 o 
   4   3  11     7999.42     7970.12    131.79 o 
   5   3  11      974.06      950.66     56.21 o 
   6   3  11      397.08      335.21     47.35 o 
   7   3  11      778.98      790.25     61.11 o 
   8   3  11     3866.56     3910.17    112.15 o 
   9   3  11     1653.21     1812.65    109.01 o 
  -9   4  11        3.71       55.36     65.17 o 
  -8   4  11      187.35      238.33     57.48 o 
  -7   4  11     3623.58     3408.01    105.82 o 
  -6   4  11     5803.15     5885.48    122.70 o 
  -5   4  11     2578.46     2651.99     78.11 o 
  -4   4  11    10603.65    10786.89    178.96 o 
  -3   4  11      524.98      530.95     45.41 o 
  -2   4  11     8258.47     8069.31    128.51 o 
  -1   4  11     4528.67     4509.30     85.58 o 
   0   4  11       24.58       94.54     26.75 o 
   1   4  11     4124.14     4027.21     98.26 o 
   2   4  11     8438.66     8425.01    132.41 o 
   3   4  11      718.09      720.01     41.78 o 
   4   4  11    10389.08    10560.28    164.88 o 
   5   4  11     2434.33     2507.73     80.16 o 
   6   4  11     5599.69     5813.48    126.98 o 
   7   4  11     3374.32     3049.37    100.99 o 
   8   4  11      262.03      302.95     61.55 o 
   9   4  11       20.75      112.04     67.86 o 
  -8   5  11     3088.48     3213.71    111.85 o 
  -7   5  11     1123.42     1218.65     75.35 o 
  -6   5  11       49.35       90.89     40.25 o 
  -5   5  11      519.44      582.70     48.25 o 
  -4   5  11     6741.91     6668.85    129.35 o 
  -3   5  11     4515.60     4506.09     98.27 o 
  -2   5  11      133.27      207.26     29.68 o 
  -1   5  11    15128.41    14621.80    288.64 o 
   0   5  11      664.51      658.82     49.25 o 
   1   5  11    15570.28    15378.53    229.40 o 
   2   5  11       98.83      140.51     32.98 o 
   3   5  11     4434.75     4465.89     89.84 o 
   4   5  11     6854.77     6903.24    120.24 o 
   5   5  11      637.30      617.45     50.58 o 
   6   5  11      172.87      144.47     44.49 o 
   7   5  11     1039.88     1094.98     67.31 o 
   8   5  11     3381.41     3373.47    113.97 o 
  -8   6  11      121.02      192.63     66.83 o 
  -7   6  11     1369.55     1335.25     79.52 o 
  -6   6  11     5656.37     5795.04    125.57 o 
  -5   6  11     1704.83     1813.11     69.63 o 
  -4   6  11     6037.94     5957.15    120.34 o 
  -3   6  11      184.76      230.16     37.54 o 
  -2   6  11     3958.66     3988.82     83.75 o 
  -1   6  11     5111.35     5185.54     93.57 o 
   0   6  11      182.55      205.41     36.26 o 
   1   6  11     5226.47     5262.24    105.17 o 
   2   6  11     4423.72     4550.20     95.45 o 
   3   6  11      237.37      243.72     38.37 o 
   4   6  11     6028.72     5982.21    122.09 o 
   5   6  11     1928.41     1997.28     74.02 o 
   6   6  11     5675.70     5822.83    127.88 o 
   7   6  11     1190.42     1326.62     82.07 o 
   8   6  11      133.20      187.99     70.39 o 
  -7   7  11      671.73      659.06     78.17 o 
  -6   7  11      305.50      283.87     54.81 o 
  -5   7  11      171.55      202.15     50.74 o 
  -4   7  11     5346.11     5239.81    128.64 o 
  -3   7  11     2669.10     2627.24     89.18 o 
  -2   7  11      328.12      303.03     47.16 o 
  -1   7  11    10244.14    10118.31    187.02 o 
   0   7  11        6.26       25.87     32.67 o 
   1   7  11    10001.65     9942.43    189.05 o 
   2   7  11      349.17      368.23     48.56 o 
   3   7  11     2655.11     2632.16     88.73 o 
   4   7  11     5381.33     5361.84    147.12 o 
   5   7  11      330.14      461.19     74.59 o 
   6   7  11      567.29      529.36     61.37 o 
   7   7  11      872.50      859.80     74.07 o 
  -7   8  11     1390.67     1300.84     94.71 o 
  -6   8  11     3476.99     3604.25    113.41 o 
  -5   8  11     1926.30     2002.20     88.46 o 
  -4   8  11     5381.07     5458.23    134.78 o 
  -3   8  11      273.20      327.80     52.23 o 
  -2   8  11     4081.76     3880.64    117.19 o 
  -1   8  11     4644.13     4632.38    114.78 o 
   0   8  11     1322.60     1343.42     62.07 o 
   1   8  11     4671.19     4909.97    108.53 o 
   2   8  11     4262.75     4264.13    111.08 o 
   3   8  11      491.49      512.61     54.43 o 
   4   8  11     5833.49     5654.80    153.97 o 
   5   8  11     1913.05     2111.56    102.79 o 
   6   8  11     3401.57     3653.34    132.34 o 
   7   8  11     1237.39     1265.49     96.28 o 
  -6   9  11      376.69      281.52     61.22 o 
  -5   9  11      497.00      572.58     64.41 o 
  -4   9  11     4168.57     4136.07    118.21 o 
  -3   9  11     2282.21     2321.17    100.68 o 
  -2   9  11      140.11      200.24     46.24 o 
  -1   9  11     8236.38     8185.60    167.24 o 
   0   9  11     1011.93     1097.16     59.45 o 
   1   9  11     8152.38     8038.06    152.85 o 
   2   9  11      118.54      147.63     43.04 o 
   3   9  11     2269.08     2301.89     88.27 o 
   4   9  11     4102.00     4030.39    131.26 o 
   5   9  11      639.63      702.42     78.79 o 
   6   9  11      642.88      665.22    109.95 o 
  -5  10  11     1372.58     1469.99     85.98 o 
  -4  10  11     4358.20     4445.99    138.13 o 
  -3  10  11       50.39       82.19     48.85 o 
  -2  10  11     3454.63     3375.79    102.68 o 
  -1  10  11     2148.93     2245.89     86.84 o 
   0  10  11        2.01      121.17     42.25 o 
   1  10  11     2210.11     2234.50     81.18 o 
   2  10  11     3576.80     3499.81     98.56 o 
   3  10  11       89.84      115.52     51.58 o 
   4  10  11     4347.58     4087.99    137.17 o 
   5  10  11     1547.29     1526.16     98.16 o 
  -4  11  11     2455.42     2752.81    223.74 o 
  -3  11  11     1634.20     1533.13    127.59 o 
  -2  11  11      159.13      195.48     51.68 o 
  -1  11  11     4096.60     4018.84    114.41 o 
   0  11  11       17.59       45.06     43.89 o 
   1  11  11     3764.37     3738.77    103.42 o 
   2  11  11      135.50      166.95     48.26 o 
   3  11  11     1692.78     1634.61     87.05 o 
   4  11  11     2192.23     2239.57    100.32 o 
  -3  12  11      112.25       91.45     78.44 o 
  -2  12  11     1354.88     1227.44    142.32 o 
  -1  12  11     1909.67     2003.08    119.59 o 
   0  12  11      126.59      170.36     55.74 o 
   1  12  11     2066.34     2237.42     97.09 o 
   2  12  11     1428.67     1352.94     91.15 o 
   3  12  11      206.44      253.45     70.08 o 
   0   0  12    30166.44    30004.02    585.66 o 
   1   0  12      134.93      215.24     29.55 o 
   2   0  12    10027.50    10006.29    153.25 o 
   3   0  12     3172.72     3161.93     82.00 o 
   4   0  12     1382.48     1496.79     63.03 o 
   5   0  12        7.37      -13.69     40.06 o 
   6   0  12      413.17      253.17     66.62 o 
   7   0  12        1.39       -1.68     21.85 o 
   8   0  12     2749.68     2695.29    147.07 o 
   9   0  12       84.30       24.51     37.23 o 
  -9   1  12     1259.15     1250.43     96.70 o 
  -8   1  12      889.69      872.09     81.95 o 
  -7   1  12     3913.27     3835.28    131.16 o 
  -6   1  12     1960.67     1951.63     95.74 o 
  -5   1  12     6635.12     6554.10    140.21 o 
  -4   1  12       90.45      136.72     32.27 o 
  -3   1  12    16272.67    16051.66    232.83 o 
  -2   1  12      362.88      385.57     33.35 o 
  -1   1  12       62.26       95.74     25.94 o 
   0   1  12    11576.53    11427.35    178.29 o 
   1   1  12       76.86      148.31     30.69 o 
   2   1  12      369.52      414.03     37.98 o 
   3   1  12    17244.35    17223.97    254.24 o 
   4   1  12       95.29      117.45     35.39 o 
   5   1  12     6341.22     6328.78    144.21 o 
   6   1  12     2215.88     2145.77     80.02 o 
   7   1  12     3928.04     4008.91    119.38 o 
   8   1  12      753.79      745.04     71.96 o 
   9   1  12     1206.25     1205.88     94.57 o 
  -8   2  12     1798.02     1806.03    104.04 o 
  -7   2  12      248.92      259.96     63.24 o 
  -6   2  12      408.83      367.83     60.11 o 
  -5   2  12     1813.00     1692.32     64.91 o 
  -4   2  12     1845.92     1976.68     66.38 o 
  -3   2  12     8235.12     8005.27    134.05 o 
  -2   2  12     4569.93     4326.87     87.29 o 
  -1   2  12       94.66      122.74     28.57 o 
   0   2  12    30862.08    30638.57    393.05 o 
   1   2  12       86.65      137.17     31.59 o 
   2   2  12     4585.80     4420.79     95.51 o 
   3   2  12     8447.86     8471.15    147.89 o 
   4   2  12     1741.81     1847.16     71.38 o 
   5   2  12     1868.93     1719.35     71.59 o 
   6   2  12      311.75      316.31     49.93 o 
   7   2  12      268.33      253.45     51.57 o 
   8   2  12     1870.06     1996.56     97.93 o 
  -8   3  12      558.33      531.09     76.21 o 
  -7   3  12     2489.16     2573.23    111.78 o 
  -6   3  12     1699.96     1724.58     82.44 o 
  -5   3  12     5198.68     5292.02    113.70 o 
  -4   3  12     1264.07     1285.02     58.91 o 
  -3   3  12    14534.32    14504.13    228.44 o 
  -2   3  12      647.38      755.33     70.34 o 
  -1   3  12      274.10      346.25     36.20 o 
   0   3  12    12228.30    12202.68    177.65 o 
   1   3  12      322.32      434.62     41.00 o 
   2   3  12      654.14      695.12     45.24 o 
   3   3  12    14372.81    14731.52    212.43 o 
   4   3  12     1294.77     1292.88     54.91 o 
   5   3  12     5173.29     5223.14    117.83 o 
   6   3  12     1609.80     1592.78     73.29 o 
   7   3  12     2435.48     2470.90     90.43 o 
   8   3  12      592.71      577.42     63.71 o 
  -8   4  12     1578.57     1587.76    101.78 o 
  -7   4  12       33.94       56.44     50.75 o 
  -6   4  12     1084.01     1022.80     67.67 o 
  -5   4  12      634.51      639.32     50.08 o 
  -4   4  12     2401.34     2480.61     76.26 o 
  -3   4  12     4326.04     4449.30     99.44 o 
  -2   4  12     4031.43     4005.08     90.99 o 
  -1   4  12      223.01      201.52     39.84 o 
   0   4  12    27974.85    27768.38    361.88 o 
   1   4  12      259.48      296.59     37.34 o 
   2   4  12     3681.35     3670.41     89.01 o 
   3   4  12     4224.93     4312.04     91.29 o 
   4   4  12     2360.87     2537.78     71.88 o 
   5   4  12      624.89      516.86     50.77 o 
   6   4  12      994.30      955.79     72.39 o 
   7   4  12       30.44       12.24     47.48 o 
   8   4  12     1577.02     1590.54     91.11 o 
  -8   5  12      518.56      438.57     66.49 o 
  -7   5  12     2479.91     2482.75     98.36 o 
  -6   5  12     1000.18      969.26     60.81 o 
  -5   5  12     6560.45     6449.74    130.43 o 
  -4   5  12      293.80      324.11     43.05 o 
  -3   5  12    11452.01    11534.87    194.30 o 
  -2   5  12       75.05       76.90     33.12 o 
  -1   5  12      176.87      192.58     32.73 o 
   0   5  12     7357.67     7513.32    125.21 o 
   1   5  12      197.13      282.96     35.86 o 
   2   5  12       70.08       78.72     34.79 o 
   3   5  12    11810.77    11938.18    195.00 o 
   4   5  12      327.72      394.89     44.72 o 
   5   5  12     6453.13     6213.65    131.08 o 
   6   5  12      935.60      967.43     63.09 o 
   7   5  12     2485.36     2565.78     92.69 o 
   8   5  12      414.92      412.39     67.16 o 
  -7   6  12      231.00      233.69     68.23 o 
  -6   6  12      459.76      486.26     60.66 o 
  -5   6  12      150.24      210.80     51.67 o 
  -4   6  12     1958.48     2012.83     83.16 o 
  -3   6  12     5850.77     5791.95    134.63 o 
  -2   6  12     4688.64     4675.09    116.46 o 
  -1   6  12       68.56       85.78     34.24 o 
   0   6  12    19075.45    19582.61    292.72 o 
   1   6  12      151.13      200.41     42.01 o 
   2   6  12     4460.06     4331.05    114.18 o 
   3   6  12     5638.46     5670.10    133.80 o 
   4   6  12     1869.01     1930.45     93.47 o 
   5   6  12      137.75      116.44     55.46 o 
   6   6  12      458.26      489.09     64.05 o 
   7   6  12      254.31      184.52     60.55 o 
  -7   7  12     1803.04     1704.54    105.08 o 
  -6   7  12      990.78     1049.22     74.72 o 
  -5   7  12     4952.45     4994.96    129.44 o 
  -4   7  12      104.59      158.49     49.36 o 
  -3   7  12     9988.82     9659.98    193.95 o 
  -2   7  12       54.00       93.15     43.07 o 
  -1   7  12      456.96      479.82     50.72 o 
   0   7  12     5912.97     6034.74    122.86 o 
   1   7  12      547.25      670.32     55.74 o 
   2   7  12       36.43      130.39     45.71 o 
   3   7  12     9780.46    10028.07    252.01 o 
   4   7  12      103.46      111.40     56.20 o 
   5   7  12     4668.21     4660.88    145.34 o 
   6   7  12      825.00      812.28     80.68 o 
   7   7  12     1690.66     1674.96     94.48 o 
  -6   8  12      304.33      427.02     64.11 o 
  -5   8  12      446.87      418.52     61.45 o 
  -4   8  12     1668.64     1830.86     87.21 o 
  -3   8  12     3831.71     3857.85    113.27 o 
  -2   8  12     3547.63     3449.24    134.57 o 
  -1   8  12      264.34      340.47     49.39 o 
   0   8  12    13966.89    13747.81    223.35 o 
   1   8  12      388.72      457.78     51.71 o 
   2   8  12     3327.13     3292.63    102.73 o 
   3   8  12     3950.00     3933.09    113.02 o 
   4   8  12     1575.61     1721.71     98.26 o 
   5   8  12      439.78      341.25     66.70 o 
   6   8  12      252.06      292.70     68.61 o 
  -6   9  12      725.06      702.92     72.35 o 
  -5   9  12     3572.98     3523.96    115.18 o 
  -4   9  12      106.80      200.52     55.40 o 
  -3   9  12     6363.21     6421.05    171.99 o 
  -2   9  12       49.24       79.57     52.87 o 
  -1   9  12       32.43      133.22     45.33 o 
   0   9  12     2140.00     2139.32     87.02 o 
   1   9  12       41.98      120.06     43.65 o 
   2   9  12       94.84       64.49     43.34 o 
   3   9  12     6663.70     6830.95    175.84 o 
   4   9  12      163.85      216.31     61.82 o 
   5   9  12     3152.80     3134.27    127.10 o 
   6   9  12      680.92      760.11     84.35 o 
  -5  10  12      176.65      188.14     60.08 o 
  -4  10  12     1835.47     1832.60    102.53 o 
  -3  10  12     2386.49     2393.62    127.50 o 
  -2  10  12     2365.66     2273.21    106.08 o 
  -1  10  12      433.27      492.00     58.80 o 
   0  10  12    14207.48    14617.78    265.15 o 
   1  10  12      520.39      565.57     54.42 o 
   2  10  12     2137.92     2061.93     82.54 o 
   3  10  12     2137.14     2069.69     96.20 o 
   4  10  12     1671.16     1757.73    103.79 o 
   5  10  12      233.86      224.37     69.95 o 
  -3  11  12     4566.85     4644.88    172.90 o 
  -2  11  12      125.80      103.15     58.65 o 
  -1  11  12       86.95       90.91     52.94 o 
   0  11  12     3008.97     3108.15    107.51 o 
   1  11  12      135.07      214.08     51.50 o 
   2  11  12      204.77      202.99     52.48 o 
   3  11  12     4492.58     4549.32    133.36 o 
  -1  12  12       63.25       80.17     62.39 o 
   0  12  12     6894.50     7092.91    189.61 o 
   1  12  12      128.41      198.39     60.67 o 
   1   0  13     1597.52     1600.56     55.40 o 
   2   0  13      622.96      650.37     45.50 o 
   3   0  13        3.68       51.91     34.24 o 
   4   0  13    12673.93    12662.73    209.18 o 
   5   0  13     1570.77     1566.48     76.08 o 
   6   0  13      220.04      288.69     59.25 o 
   7   0  13      526.59      429.34     69.23 o 
   8   0  13     3698.96     4035.99    175.74 o 
  -8   1  13      820.98      983.82     80.19 o 
  -7   1  13     3067.41     3023.45    117.86 o 
  -6   1  13       91.95       53.04     54.37 o 
  -5   1  13     1976.87     1981.96     80.40 o 
  -4   1  13     1138.50     1132.08     59.17 o 
  -3   1  13      986.68     1009.78     54.59 o 
  -2   1  13     2914.60     2946.22     77.31 o 
  -1   1  13     9061.08     9000.82    154.93 o 
   0   1  13       10.28       51.86     19.43 o 
   1   1  13     9137.73     8989.71    170.87 o 
   2   1  13     2540.44     2555.28     83.18 o 
   3   1  13      924.57      972.06     53.89 o 
   4   1  13      964.55      969.69     55.91 o 
   5   1  13     1956.00     2034.02     83.99 o 
   6   1  13       96.88      115.69     47.09 o 
   7   1  13     2951.63     2919.05    107.58 o 
   8   1  13      833.11      899.94     79.20 o 
  -8   2  13     5884.84     6131.94    176.02 o 
  -7   2  13     1034.97      961.47     83.46 o 
  -6   2  13     1770.27     1690.62     97.96 o 
  -5   2  13     3293.34     3262.50     97.43 o 
  -4   2  13    10583.56    10448.20    179.08 o 
  -3   2  13       50.03       58.11     31.67 o 
  -2   2  13      676.60      695.16     42.01 o 
  -1   2  13      306.51      410.54     39.15 o 
   0   2  13       59.34      102.54     31.21 o 
   1   2  13      501.21      565.18     43.51 o 
   2   2  13      715.65      774.16     49.33 o 
   3   2  13       40.11       32.55     34.75 o 
   4   2  13    10592.31    10502.14    181.14 o 
   5   2  13     2942.66     2933.92     90.90 o 
   6   2  13     1646.86     1578.89     76.81 o 
   7   2  13     1019.54     1044.76     71.33 o 
   8   2  13     5864.84     5823.26    154.63 o 
  -8   3  13     1648.16     1735.30    107.15 o 
  -7   3  13     2206.50     2152.94    105.94 o 
  -6   3  13        8.65      -12.64     52.46 o 
  -5   3  13     2825.50     2937.29     85.22 o 
  -4   3  13      460.72      517.34     46.91 o 
  -3   3  13     1706.74     1762.36     66.24 o 
  -2   3  13     1039.49     1058.58     54.24 o 
  -1   3  13    10305.13    10098.47    170.49 o 
   0   3  13      198.62      257.23     44.16 o 
   1   3  13    10063.41    10205.05    171.50 o 
   2   3  13     1324.83     1386.03     60.17 o 
   3   3  13     1526.52     1596.24     60.96 o 
   4   3  13      331.01      348.02     41.02 o 
   5   3  13     2695.28     2764.86     89.05 o 
   6   3  13        8.26       80.31     46.21 o 
   7   3  13     2412.25     2367.95     91.64 o 
   8   3  13     1605.20     1699.26     88.43 o 
  -7   4  13     1605.02     1589.08     99.17 o 
  -6   4  13      875.22      851.23     67.43 o 
  -5   4  13     2051.79     1866.84     75.07 o 
  -4   4  13     8998.12     9201.66    164.70 o 
  -3   4  13      275.71      266.91     41.52 o 
  -2   4  13      917.80      874.49     51.85 o 
  -1   4  13      450.36      463.36     43.91 o 
   0   4  13      131.46      169.77     34.85 o 
   1   4  13      365.91      406.66     42.08 o 
   2   4  13      985.95      888.34     52.61 o 
   3   4  13      302.62      322.60     42.81 o 
   4   4  13     8754.04     8959.48    165.75 o 
   5   4  13     2066.14     2050.77     79.68 o 
   6   4  13      785.82      707.48     60.79 o 
   7   4  13     1536.56     1507.77     80.82 o 
  -7   5  13     2138.45     2175.77     97.73 o 
  -6   5  13        3.11        6.52     49.27 o 
  -5   5  13     2032.50     2053.86     77.77 o 
  -4   5  13      702.28      627.69     51.91 o 
  -3   5  13     1180.07     1148.03     59.23 o 
  -2   5  13     2025.71     2052.17     70.46 o 
  -1   5  13     8562.72     8409.59    179.60 o 
   0   5  13      108.41      121.27     35.57 o 
   1   5  13     8241.20     8325.51    151.46 o 
   2   5  13     1601.31     1628.60     66.92 o 
   3   5  13      968.28      996.71     57.01 o 
   4   5  13      541.74      488.78     55.80 o 
   5   5  13     1964.20     2078.17     88.71 o 
   6   5  13       19.30        3.36     46.04 o 
   7   5  13     1875.93     1794.82     86.22 o 
  -7   6  13      359.84      353.46     74.14 o 
  -6   6  13      919.54      774.99     79.72 o 
  -5   6  13     2220.54     2192.36     91.53 o 
  -4   6  13     9140.54     9301.28    191.16 o 
  -3   6  13      444.03      456.58     55.61 o 
  -2   6  13     1529.56     1466.81     75.31 o 
  -1   6  13      856.11      920.97     63.28 o 
   0   6  13      281.63      326.36     48.43 o 
   1   6  13      712.92      738.59     59.15 o 
   2   6  13     1615.38     1659.79     77.48 o 
   3   6  13      507.52      541.87     62.55 o 
   4   6  13     9103.71     9175.67    215.66 o 
   5   6  13     1957.86     1917.52    103.39 o 
   6   6  13      764.10      637.35     77.62 o 
   7   6  13      282.83      371.53     89.26 o 
  -6   7  13       21.11        1.91     55.17 o 
  -5   7  13     1602.59     1730.56     88.27 o 
  -4   7  13      400.99      427.39     59.69 o 
  -3   7  13     1406.81     1395.86     77.71 o 
  -2   7  13      400.48      409.29     55.24 o 
  -1   7  13     7453.15     7259.74    179.49 o 
   0   7  13       23.62       56.65     42.69 o 
   1   7  13     7088.78     7195.37    158.41 o 
   2   7  13      520.18      512.40     57.45 o 
   3   7  13     1169.62     1238.72     74.69 o 
   4   7  13      336.28      365.99     65.14 o 
   5   7  13     1493.67     1595.09    100.57 o 
   6   7  13       14.80       72.43     64.04 o 
  -6   8  13      581.01      569.36     69.75 o 
  -5   8  13     1156.48     1146.19     79.66 o 
  -4   8  13     5083.83     5234.07    139.74 o 
  -3   8  13      112.47       66.38     51.83 o 
  -2   8  13      347.30      394.67     73.74 o 
  -1   8  13      346.20      399.30     53.39 o 
   0   8  13      110.81      148.34     48.30 o 
   1   8  13      432.08      564.63     53.61 o 
   2   8  13      437.03      435.59     56.65 o 
   3   8  13      102.28      148.41     58.14 o 
   4   8  13     5386.11     5483.33    159.91 o 
   5   8  13     1045.79     1061.83     89.52 o 
   6   8  13      422.07      355.38     77.02 o 
  -5   9  13     1217.87     1315.46     86.38 o 
  -4   9  13      471.14      490.64     66.20 o 
  -3   9  13      501.92      473.92     70.41 o 
  -2   9  13      819.18      815.44     77.84 o 
  -1   9  13     3865.65     3890.90    113.15 o 
   0   9  13      354.61      380.18     56.20 o 
   1   9  13     3636.82     3715.46    114.46 o 
   2   9  13      604.80      670.74     60.45 o 
   3   9  13      326.01      349.17     65.59 o 
   4   9  13      332.58      320.86     70.10 o 
   5   9  13     1161.76     1285.75     95.43 o 
  -4  10  13     4829.91     4970.65    155.58 o 
  -3  10  13      513.48      447.17     73.30 o 
  -2  10  13     1011.55      899.13     82.12 o 
  -1  10  13       28.49       35.95     48.97 o 
   0  10  13      547.63      575.96     63.46 o 
   1  10  13        2.65        8.62     51.44 o 
   2  10  13     1221.84     1172.82     71.57 o 
   3  10  13      564.34      512.64     65.76 o 
   4  10  13     4554.99     4618.22    154.21 o 
  -2  11  13      294.19      188.07     75.49 o 
  -1  11  13     5689.38     5917.48    170.61 o 
   0  11  13      658.58      635.20     68.79 o 
   1  11  13     5459.15     5700.69    148.71 o 
   2  11  13      220.93      251.82     55.81 o 
   0   0  14     7042.42     7027.43    187.37 o 
   1   0  14     2841.39     2892.38     80.13 o 
   2   0  14      204.18      234.31     39.93 o 
   3   0  14     1442.24     1338.81     63.01 o 
   4   0  14     2820.85     2815.22     87.04 o 
   5   0  14       46.20       55.83     49.48 o 
   6   0  14       53.34      -20.69     56.97 o 
   7   0  14     1982.58     1898.92     97.73 o 
  -7   1  14     1569.81     1516.80     99.42 o 
  -6   1  14     2133.26     2053.10    104.44 o 
  -5   1  14      741.67      721.23     71.20 o 
  -4   1  14     4551.86     4421.35    117.02 o 
  -3   1  14      936.55     1029.00     62.59 o 
  -2   1  14      528.41      409.31     56.77 o 
  -1   1  14      264.55      269.87     42.59 o 
   0   1  14     1649.98     1657.26     91.86 o 
   1   1  14      490.25      507.14     48.76 o 
   2   1  14      152.18       92.60     28.48 o 
   3   1  14      864.86      796.11     53.58 o 
   4   1  14     4229.60     4010.35    142.34 o 
   5   1  14      726.38      648.57     62.49 o 
   6   1  14     2265.40     2222.02     89.50 o 
   7   1  14     1510.25     1526.33     90.96 o 
  -7   2  14     2466.43     2435.14    116.23 o 
  -6   2  14       73.56       68.12     59.36 o 
  -5   2  14       72.28      102.39     56.78 o 
  -4   2  14     2562.98     2453.39     88.78 o 
  -3   2  14      156.41      116.78     38.73 o 
  -2   2  14      318.15      341.37     40.84 o 
  -1   2  14     1803.68     1807.74     67.11 o 
   0   2  14     2278.24     2306.62     82.17 o 
   1   2  14     1801.07     1927.61     67.70 o 
   2   2  14      229.65      257.39     43.98 o 
   3   2  14       98.92       67.23     37.59 o 
   4   2  14     2582.99     2651.06     82.76 o 
   5   2  14      162.57      214.93     48.57 o 
   6   2  14       95.86      103.24     50.15 o 
   7   2  14     2502.38     2533.03     98.22 o 
  -7   3  14     1407.62     1325.46     94.02 o 
  -6   3  14     1714.36     1682.60    107.80 o 
  -5   3  14      800.01      748.36     63.34 o 
  -4   3  14     2959.99     2872.95     95.58 o 
  -3   3  14     1226.75     1217.21     61.70 o 
  -2   3  14      459.97      504.70     46.46 o 
  -1   3  14      599.44      596.22     46.17 o 
   0   3  14     1078.07     1123.70     63.12 o 
   1   3  14      610.88      605.15     53.07 o 
   2   3  14      550.75      600.06     48.58 o 
   3   3  14     1300.29     1305.19     63.30 o 
   4   3  14     2982.02     3033.50     90.49 o 
   5   3  14      780.35      798.88     61.89 o 
   6   3  14     1591.56     1694.88     82.33 o 
   7   3  14     1255.81     1206.50     78.46 o 
  -7   4  14      929.55      887.54     85.22 o 
  -6   4  14       17.72      -51.59     56.17 o 
  -5   4  14       42.86       48.56     41.90 o 
  -4   4  14     1350.30     1427.85     71.03 o 
  -3   4  14      150.66      165.50     42.25 o 
  -2   4  14      267.31      259.47     41.80 o 
  -1   4  14     1770.00     1826.03     72.12 o 
   0   4  14     2100.64     2178.66     80.51 o 
   1   4  14     1670.94     1758.25     76.84 o 
   2   4  14      224.23      241.97     42.05 o 
   3   4  14      179.70      185.69     42.55 o 
   4   4  14     1113.97     1093.80     70.94 o 
   5   4  14       14.34       49.37     50.51 o 
   6   4  14       31.96        3.87     48.48 o 
   7   4  14     1022.52     1003.75     73.89 o 
  -6   5  14      797.25      817.94     69.94 o 
  -5   5  14      295.96      246.28     49.22 o 
  -4   5  14     3357.18     3316.98     94.33 o 
  -3   5  14      814.99      760.35     54.94 o 
  -2   5  14       76.48      100.79     40.15 o 
  -1   5  14      495.80      557.68     51.34 o 
   0   5  14     1883.66     1869.39     77.45 o 
   1   5  14      616.52      697.46     56.37 o 
   2   5  14      177.65      182.15     41.57 o 
   3   5  14      861.32      894.71     57.65 o 
   4   5  14     3402.36     3199.30    102.97 o 
   5   5  14      273.94      246.56     57.04 o 
   6   5  14      847.44      836.29     73.30 o 
  -6   6  14      331.10      271.44     69.88 o 
  -5   6  14       68.26       86.03     55.46 o 
  -4   6  14     1469.99     1499.95     82.14 o 
  -3   6  14      226.73      271.38     55.03 o 
  -2   6  14      850.03      828.73     88.09 o 
  -1   6  14     2056.08     2135.74    111.11 o 
   0   6  14     2676.28     2737.67     93.06 o 
   1   6  14     1803.51     1911.16    131.57 o 
   2   6  14      668.77      607.96     60.50 o 
   3   6  14      187.69      215.98     52.41 o 
   4   6  14     1571.84     1560.16     95.89 o 
   5   6  14      113.48       30.91     62.33 o 
   6   6  14      316.89      209.45     71.62 o 
  -5   7  14      427.51      419.65     65.56 o 
  -4   7  14     3617.15     3725.08    118.32 o 
  -3   7  14      890.36      807.02     69.10 o 
  -2   7  14       81.03       65.36     50.57 o 
  -1   7  14      556.18      565.19     70.08 o 
   0   7  14     1860.90     1926.15     83.35 o 
   1   7  14      761.59      786.17     74.75 o 
   2   7  14      197.83      230.08     51.37 o 
   3   7  14      933.54     1046.22     84.80 o 
   4   7  14     3577.24     3656.54    133.91 o 
   5   7  14      401.30      374.34     72.79 o 
  -5   8  14      205.96      174.56     61.01 o 
  -4   8  14     1666.68     1661.45     91.50 o 
  -3   8  14      371.97      372.67     79.00 o 
  -2   8  14      847.01      717.07     89.28 o 
  -1   8  14     2121.38     2080.01    105.02 o 
   0   8  14     2768.95     2831.22    100.80 o 
   1   8  14     2010.44     2101.10     92.46 o 
   2   8  14      648.52      690.91     66.77 o 
   3   8  14      317.63      336.29     67.59 o 
   4   8  14     1379.00     1404.40    118.41 o 
   5   8  14       77.35      101.11     66.88 o 
  -4   9  14     2276.37     2132.06    102.04 o 
  -3   9  14     1146.67     1229.40     92.28 o 
  -2   9  14        5.57        2.36     59.05 o 
  -1   9  14      808.69      773.31     80.88 o 
   0   9  14      503.60      541.91     64.48 o 
   1   9  14      834.66      882.67     71.76 o 
   2   9  14       70.09       53.62     52.55 o 
   3   9  14     1127.00      999.35     88.64 o 
   4   9  14     2102.35     2218.47    117.97 o 
  -2  10  14      899.12      654.38    118.20 o 
  -1  10  14      635.35      731.11     81.10 o 
   0  10  14      746.92      820.63     72.74 o 
   1  10  14      457.59      528.55     67.04 o 
   2  10  14      702.08      650.75     71.40 o 
   1   0  15     2190.60     2079.01     87.93 o 
   2   0  15      224.33      228.26     41.34 o 
   3   0  15     1107.91     1035.39     60.73 o 
   4   0  15     1964.62     2066.55     79.92 o 
   5   0  15     2149.21     2450.99     98.64 o 
   6   0  15       99.11       56.17     61.25 o 
   7   0  15       23.24       80.86     61.41 o 
  -7   1  15     1510.33     1614.64    104.82 o 
  -6   1  15      541.92      400.16     70.44 o 
  -5   1  15        1.87      -39.14     49.80 o 
  -4   1  15     2272.07     2242.11     90.18 o 
  -3   1  15       26.63       25.06     23.65 o 
  -2   1  15      131.01      118.99     48.82 o 
  -1   1  15      748.52      783.37     99.81 o 
   0   1  15      262.74      268.15     71.64 o 
   1   1  15      906.76      944.28     70.62 o 
   2   1  15      191.55      195.94     46.29 o 
   3   1  15       33.11       87.18     41.12 o 
   4   1  15     2301.41     2183.60     89.39 o 
   5   1  15        7.87        0.17     50.27 o 
   6   1  15      530.70      469.24     61.86 o 
   7   1  15     1557.28     1776.09     97.35 o 
  -6   2  15      336.52      228.72     68.80 o 
  -5   2  15     5356.11     5438.66    159.02 o 
  -4   2  15      533.93      526.79     58.60 o 
  -3   2  15      550.53      552.05     56.63 o 
  -2   2  15      287.09      243.22     47.56 o 
  -1   2  15     1659.25     1761.52     76.53 o 
   0   2  15       53.84      102.82     40.57 o 
   1   2  15     1706.50     1742.03     77.18 o 
   2   2  15      207.11      190.32     41.89 o 
   3   2  15      616.96      554.38     51.86 o 
   4   2  15      648.11      748.98     59.33 o 
   5   2  15     5551.21     5565.40    130.41 o 
   6   2  15      361.67      339.56     59.04 o 
  -6   3  15      571.24      543.44     76.16 o 
  -5   3  15      180.86      130.21     52.31 o 
  -4   3  15     1610.51     1640.72     82.03 o 
  -3   3  15      647.95      601.75     58.04 o 
  -2   3  15      183.64      254.72     43.89 o 
  -1   3  15      295.78      222.01     43.27 o 
   0   3  15      467.65      410.65     51.70 o 
   1   3  15      127.16       99.99     44.42 o 
   2   3  15      133.68      164.32     41.85 o 
   3   3  15      594.18      625.37     53.55 o 
   4   3  15     1639.74     1600.36     82.95 o 
   5   3  15      182.78      171.75     55.88 o 
   6   3  15      685.84      654.80     65.56 o 
  -6   4  15      597.87      580.52     77.73 o 
  -5   4  15     3748.95     3916.65    117.83 o 
  -4   4  15     1134.35     1283.90     76.38 o 
  -3   4  15      791.34      713.60     56.69 o 
  -2   4  15       91.61      100.23     41.27 o 
  -1   4  15     2000.00     2008.13     87.88 o 
   0   4  15      197.74      227.18     47.94 o 
   1   4  15     2065.66     1969.25     82.59 o 
   2   4  15      145.56      202.56     48.92 o 
   3   4  15      943.19      882.80     58.84 o 
   4   4  15     1249.91     1349.22     78.42 o 
   5   4  15     3677.07     3843.58    120.45 o 
   6   4  15      544.61      493.93     73.61 o 
  -6   5  15      446.82      363.80     90.29 o 
  -5   5  15      627.15      509.38     74.50 o 
  -4   5  15     2043.91     1937.29     92.81 o 
  -3   5  15      387.46      381.21     51.06 o 
  -2   5  15      119.27      104.63     42.19 o 
  -1   5  15      607.55      558.46     62.19 o 
   0   5  15      372.95      369.36     52.54 o 
   1   5  15      589.13      546.39     56.23 o 
   2   5  15       48.33       76.64     45.73 o 
   3   5  15      382.60      326.89     57.02 o 
   4   5  15     2102.66     2168.68    110.62 o 
   5   5  15      641.63      620.40     79.03 o 
   6   5  15      570.07      484.46     81.43 o 
  -5   6  15     2841.16     2872.07    109.14 o 
  -4   6  15      598.51      703.94     69.32 o 
  -3   6  15      469.18      449.91     61.13 o 
  -2   6  15      264.21      256.61     56.55 o 
  -1   6  15     1843.34     1870.84     99.37 o 
   0   6  15      498.89      469.54     68.73 o 
   1   6  15     1953.16     2047.31    103.60 o 
   2   6  15      399.57      379.73     81.40 o 
   3   6  15      617.32      637.07     64.08 o 
   4   6  15      764.63      767.22     80.24 o 
   5   6  15     2855.43     2988.61    144.67 o 
  -4   7  15     1356.36     1475.54     88.57 o 
  -3   7  15      323.54      207.08     59.22 o 
  -2   7  15        5.87       -2.71     53.14 o 
  -1   7  15      310.72      257.28     65.34 o 
   0   7  15      348.87      425.31     69.39 o 
   1   7  15      273.15      281.55     55.89 o 
   2   7  15       76.38      107.96     61.60 o 
   3   7  15      264.14      330.09     68.29 o 
   4   7  15     1394.65     1501.67    101.64 o 
  -3   8  15      594.65      522.57     69.19 o 
  -2   8  15       71.45       10.08     52.95 o 
  -1   8  15      882.15      879.06     84.79 o 
   0   8  15      712.85      669.05     77.70 o 
   1   8  15      972.33     1045.24     76.54 o 
   2   8  15       44.68       72.22     63.36 o 
   3   8  15      794.74      826.92     83.91 o 
  -2   9  15      341.30      307.73     73.96 o 
  -1   9  15      454.65      517.60    121.78 o 
   0   9  15      438.51      398.89     72.99 o 
   1   9  15      462.80      551.55     68.02 o 
   2   9  15      219.39      215.98     67.30 o 
   0   0  16     6090.89     6283.40    244.03 o 
   1   0  16      514.06      513.64     63.07 o 
   2   0  16       48.01       21.66     50.32 o 
   3   0  16      876.66      881.00     66.38 o 
   4   0  16        9.34       55.33     45.82 o 
   5   0  16     2166.31     2030.59     98.62 o 
   6   0  16     1096.32     1230.72     95.80 o 
  -6   1  16        4.92       -3.34     56.40 o 
  -5   1  16      591.80      616.04     89.98 o 
  -4   1  16     1880.01     1915.19    113.57 o 
  -3   1  16     5328.29     5376.98    154.95 o 
  -2   1  16     1151.55     1202.46     95.80 o 
  -1   1  16       40.58       79.78     43.19 o 
   0   1  16     4926.24     4941.52    198.94 o 
   1   1  16       58.63       87.66     43.88 o 
   2   1  16     1231.01     1163.87     81.47 o 
   3   1  16     6070.46     6163.65    143.87 o 
   4   1  16     2016.42     1959.27    136.59 o 
   5   1  16      563.49      382.73     67.03 o 
   6   1  16        7.78       36.60     52.36 o 
  -6   2  16      800.67      771.93     84.41 o 
  -5   2  16     2729.69     2375.78    113.42 o 
  -4   2  16      489.21      583.39     63.54 o 
  -3   2  16     1130.36     1107.72     72.29 o 
  -2   2  16      292.49      262.09     58.51 o 
  -1   2  16      107.36      130.35     52.21 o 
   0   2  16    13825.01    13358.01    311.67 o 
   1   2  16       86.93      113.57     48.53 o 
   2   2  16      304.57      271.94     52.43 o 
   3   2  16     1096.02     1091.40     66.30 o 
   4   2  16      434.59      528.60     63.99 o 
   5   2  16     2809.48     2697.60    119.73 o 
   6   2  16      902.62     1035.90     83.72 o 
  -5   3  16      610.69      596.63     76.55 o 
  -4   3  16     1630.65     1631.60     84.22 o 
  -3   3  16     5975.74     5957.69    145.70 o 
  -2   3  16     3165.47     2911.46    113.30 o 
  -1   3  16      140.08      218.84     52.46 o 
   0   3  16     2880.91     2847.32     97.90 o 
   1   3  16      107.50      149.26     49.77 o 
   2   3  16     3320.60     3127.79    101.84 o 
   3   3  16     6114.62     6188.19    133.50 o 
   4   3  16     1637.21     1672.25     88.38 o 
   5   3  16      630.37      655.69     70.12 o 
  -5   4  16     1979.50     1812.65    104.54 o 
  -4   4  16      345.88      455.38     62.41 o 
  -3   4  16     1579.05     1457.61     81.21 o 
  -2   4  16      283.82      274.46     54.09 o 
  -1   4  16       66.22       72.36     43.39 o 
   0   4  16     6887.46     7162.05    202.06 o 
   1   4  16       60.99       97.86     68.08 o 
   2   4  16      279.99      251.37     53.97 o 
   3   4  16     1534.35     1500.04     73.59 o 
   4   4  16      374.70      454.09     63.48 o 
   5   4  16     2091.49     1858.04     96.48 o 
  -4   5  16     1136.58     1234.90     93.36 o 
  -3   5  16     4942.28     4997.89    144.85 o 
  -2   5  16     1907.02     1803.92    103.48 o 
  -1   5  16       76.18      125.27     44.24 o 
   0   5  16     2652.41     2715.40    114.13 o 
   1   5  16       61.88      116.05     69.19 o 
   2   5  16     2151.93     2113.01    106.40 o 
   3   5  16     4988.75     5096.41    182.13 o 
   4   5  16     1207.68     1180.16     94.30 o 
  -4   6  16      470.43      545.32     70.01 o 
  -3   6  16     1383.22     1246.51     83.66 o 
  -2   6  16      118.61       82.83     62.54 o 
  -1   6  16      250.22      190.73     63.09 o 
   0   6  16     7491.03     7766.00    197.38 o 
   1   6  16      170.24      157.80     63.69 o 
   2   6  16      118.94      136.24     62.71 o 
   3   6  16     1295.10     1217.69    111.50 o 
   4   6  16      435.78      522.27     78.55 o 
  -3   7  16     2954.32     2936.32    116.22 o 
  -2   7  16     1382.55     1468.08    101.51 o 
  -1   7  16       75.41      115.04     65.18 o 
   0   7  16     4152.88     3980.34    141.76 o 
   1   7  16       36.12       45.32     63.87 o 
   2   7  16     1579.76     1540.57    100.60 o 
   3   7  16     3233.61     3328.16    151.65 o 
  -1   8  16      229.06      218.32     71.40 o 
   0   8  16     3059.22     3403.23    136.90 o 
   1   8  16      179.52      150.87     69.94 o 
   1   0  17     5251.27     5038.65    147.68 o 
   2   0  17     1956.76     2081.35    104.22 o 
   3   0  17     2568.83     2580.91    110.94 o 
   4   0  17     8696.80     8281.07    205.83 o 
   5   0  17      238.22      235.07     64.43 o 
  -5   1  17       69.99       49.21     43.08 o 
  -4   1  17     1174.82     1093.68     87.30 o 
  -3   1  17     1152.33      983.72    119.24 o 
  -2   1  17     2827.53     2494.02    160.25 o 
  -1   1  17     6902.42     6291.27    388.23 o 
   0   1  17        0.27       -3.48     49.67 o 
   1   1  17     7081.38     6368.84    357.41 o 
   2   1  17     2651.58     2320.58    163.88 o 
   3   1  17     1162.17     1155.98     99.76 o 
   4   1  17     1196.66     1074.29     89.85 o 
   5   1  17       60.80       25.75     42.36 o 
  -4   2  17     3786.90     3703.96    118.82 o 
  -3   2  17     1870.36     1930.66     98.64 o 
  -2   2  17     1730.86     1576.99     94.27 o 
  -1   2  17     1766.14     1669.86     94.02 o 
   0   2  17        1.70       43.83     40.35 o 
   1   2  17     1813.20     1844.25     95.95 o 
   2   2  17     1705.12     1647.12     84.69 o 
   3   2  17     1828.16     1862.22     94.27 o 
   4   2  17     3659.81     3736.22    119.83 o 
  -4   3  17     1008.40      985.42     76.00 o 
  -3   3  17      340.37      427.09     69.31 o 
  -2   3  17     1905.47     1859.95    100.91 o 
  -1   3  17     4114.54     4221.81    164.68 o 
   0   3  17       14.70       68.68     63.26 o 
   1   3  17     3861.29     4053.60    119.96 o 
   2   3  17     1881.89     1888.42     89.72 o 
   3   3  17      315.95      433.91     62.55 o 
   4   3  17     1025.36     1018.82     78.50 o 
  -4   4  17     4753.30     4788.68    134.48 o 
  -3   4  17     1692.46     1688.64     99.29 o 
  -2   4  17     1253.10     1139.83     85.08 o 
  -1   4  17     3266.93     2891.73    223.49 o 
   0   4  17       94.84      166.12     78.63 o 
   1   4  17     3369.27     3252.98    108.41 o 
   2   4  17     1204.95     1278.05     79.53 o 
   3   4  17     1726.79     1675.66     99.25 o 
   4   4  17     4801.89     5134.21    157.36 o 
  -3   5  17      795.92      818.27     99.27 o 
  -2   5  17     1852.32     1760.66    123.77 o 
  -1   5  17     6373.17     6536.02    204.24 o 
   0   5  17       11.45       27.67     64.33 o 
   1   5  17     6236.18     6084.08    176.62 o 
   2   5  17     1894.82     1793.05    106.32 o 
   3   5  17      738.22      830.73    100.32 o 
  -2   6  17     1477.89     1378.39    100.27 o 
  -1   6  17     1634.25     1475.60    114.60 o 
   0   6  17       79.44      174.91     67.51 o 
   1   6  17     1737.85     1697.78    106.05 o 
   2   6  17     1480.72     1466.92    101.59 o 
   0   0  18     5907.22     5574.85    226.43 o 
   1   0  18     1687.29     1865.07    102.39 o 
   2   0  18     3572.19     3552.66    129.52 o 
   3   0  18      274.72      278.90     67.48 o 
  -3   1  18     1582.61     1507.66     98.23 o 
  -2   1  18     2964.44     3153.35    149.46 o 
  -1   1  18     1340.14     1299.51     91.33 o 
   0   1  18      313.87      336.28     65.27 o 
   1   1  18     1273.64     1314.01     90.63 o 
   2   1  18     2800.15     2984.85    119.44 o 
   3   1  18     1554.29     1646.60     97.97 o 
  -3   2  18      975.13      977.10     84.64 o 
  -2   2  18     2867.32     2921.81    120.52 o 
  -1   2  18     1302.34     1455.79    105.70 o 
   0   2  18     3930.87     3656.77    148.28 o 
   1   2  18     1455.92     1640.05     98.42 o 
   2   2  18     2799.57     2811.79    118.50 o 
   3   2  18      918.92      792.10     80.73 o 
  -2   3  18     2971.45     3022.06    121.95 o 
  -1   3  18      283.25      428.68     77.21 o 
   0   3  18     1704.03     1470.23     95.25 o 
   1   3  18      332.77      377.95     69.00 o 
   2   3  18     2940.41     3146.17    124.25 o 
  -1   4  18     2444.43     2401.18    134.72 o 
   0   4  18     3519.12     3384.42    152.90 o 
   1   4  18     2309.78     2490.31    119.27 o 
                                                 
